# Supplementary material for: Divergent patterns of zooplankton connectivity in the epipelagic and mesopelagic zones of the eastern North Pacific
Source: Ecol Evol. 2023 Nov 5;13(11):e10664. doi: 10.1002/ece3.10664 (PMC10625861; doi:10.1002/ece3.10664)
Supplement: Supplementary file 2 — Table S1 [file ECE3-13-e10664-s003.xlsx]

## Sheet: Sheet2
Table S1. Specimen information for all reference specimens sequenced and included in reference database for taxonomic assignment. Specimen identifier: unique identifying code for individual animal; Zooplankton group: Major taxonomic group to which the specimen belongs; Specimen notes: morphological and sample information collected during sampling sorting; Stage: life history stage or portion of t…
Specimen Identifier	Zooplankton Group	Specimen Notes	Stage	Sample Source (Collector, Cruise ID, Sample ID)	Identified by	Kingdom	Phylum	Class	Order	Family	Genus	Species	Sequencing success (18S, Zhan)	Sequencing success (COI, Leray)
Common_rhizarian_black_a	Rhizarian			SIO Cruise SP2121 St. 1	L. Sala	Chromista	Radiozoa	Phaeodarians					Yes	No
Common_rhizarian_black_b	Rhizarian			SIO Cruise SP2121 St. 1	L. Sala	Chromista	Radiozoa	Phaeodarians					No	No
Polychaete_Family_Alciopidae_a	Polychaete		fragment	CCE Cruise P2007 T2 N0	L. Sala	Eukaryota	Annelida	Polychaeta	Phyllodocida	Alciopidae			Yes	Yes
Polychaete_Family_Alciopidae_a	Polychaete		fragment	CCE Cruise P2007 T2 N0	L. Sala	Eukaryota	Annelida	Polychaeta	Phyllodocida	Alciopidae			Yes	Yes
Polychaete_Family_Alciopidae_b	Polychaete		fragment	CCE Cruise P2007 T2 N0	L. Sala	Eukaryota	Annelida	Polychaeta	Phyllodocida	Alciopidae			Yes	Yes
Polychaete_Family_Alciopidae_b	Polychaete		fragment	CCE Cruise P2007 T2 N0	L. Sala	Eukaryota	Annelida	Polychaeta	Phyllodocida	Alciopidae			Yes	Yes
Tomopterids_a	Polychaete			CCE Cruise P2007 T2 N0	L. Sala	Eukaryota	Annelida	Polychaeta	Phyllodocida	Tomopteridae			Yes	Yes
Tomopterids_a	Polychaete			CCE Cruise P2007 T2 N0	L. Sala	Eukaryota	Annelida	Polychaeta	Phyllodocida	Tomopteridae			Yes	Yes
Tomopterids_b	Polychaete			CCE Cruise P2007 T2 N0	L. Sala	Eukaryota	Annelida	Polychaeta	Phyllodocida	Tomopteridae			Yes	Yes
Tomopterids_b	Polychaete			CCE Cruise P2007 T2 N0	L. Sala	Eukaryota	Annelida	Polychaeta	Phyllodocida	Tomopteridae			Yes	Yes
Tomopterids_c	Polychaete			CCE Cruise P2007 T2 N0	L. Sala	Eukaryota	Annelida	Polychaeta	Phyllodocida	Tomopteridae			Yes	No
Tomopterids_d	Polychaete			CCE Cruise P2007 T2 N0	L. Sala	Eukaryota	Annelida	Polychaeta	Phyllodocida	Tomopteridae			Yes	Yes
Cladocera_Podon_pointed_a	Cladoceran	pointed		SIO Cruise SP2121 St. 1	S. Matthews	Eukaryota	Arthropoda	Branchiopoda	Onychopoda	Podonidae	Podon		No	No
Cladocera_Podon_pointed_b	Cladoceran	pointed		SIO Cruise SP2121 St. 1	S. Matthews	Eukaryota	Arthropoda	Branchiopoda	Onychopoda	Podonidae	Podon		No	No
Cladocera_Podon_pointed_c	Cladoceran	pointed		SIO Cruise SP2121 St. 1	S. Matthews	Eukaryota	Arthropoda	Branchiopoda	Onychopoda	Podonidae	Podon		No	No
Cladocera_Podon_pointed_d	Cladoceran	pointed		SIO Cruise SP2121 St. 1	S. Matthews	Eukaryota	Arthropoda	Branchiopoda	Onychopoda	Podonidae	Podon		No	No
Cladocera_Podon_pointed_e	Cladoceran	pointed		SIO Cruise SP2121 St. 1	S. Matthews	Eukaryota	Arthropoda	Branchiopoda	Onychopoda	Podonidae	Podon		No	No
Cladocera_Podon_pointed_f	Cladoceran	pointed		SIO Cruise SP2121 St. 1	S. Matthews	Eukaryota	Arthropoda	Branchiopoda	Onychopoda	Podonidae	Podon		No	No
Cladocera_Podon_pointed_g	Cladoceran	pointed		SIO Cruise SP2121 St. 1	S. Matthews	Eukaryota	Arthropoda	Branchiopoda	Onychopoda	Podonidae	Podon		No	No
Cladocera_Podon_round_a	Cladoceran	round		SIO Cruise SP2121 St. 1	S. Matthews	Eukaryota	Arthropoda	Branchiopoda	Onychopoda	Podonidae	Podon		Yes	No
Cladocera_Podon_round_b	Cladoceran	round		SIO Cruise SP2121 St. 1	S. Matthews	Eukaryota	Arthropoda	Branchiopoda	Onychopoda	Podonidae	Podon		Yes	No
Cladocera_Podon_round_c	Cladoceran	round		SIO Cruise SP2121 St. 1	S. Matthews	Eukaryota	Arthropoda	Branchiopoda	Onychopoda	Podonidae	Podon		Yes	No
Cladocera_Podon_round_d	Cladoceran	round		SIO Cruise SP2121 St. 1	S. Matthews	Eukaryota	Arthropoda	Branchiopoda	Onychopoda	Podonidae	Podon		Yes	No
Cladocera_Podon_round_e	Cladoceran	round		SIO Cruise SP2121 St. 1	S. Matthews	Eukaryota	Arthropoda	Branchiopoda	Onychopoda	Podonidae	Podon		Yes	No
Cladocera_Podon_round_f	Cladoceran	round		SIO Cruise SP2121 St. 1	S. Matthews	Eukaryota	Arthropoda	Branchiopoda	Onychopoda	Podonidae	Podon		Yes	No
Cladocera_Podon_round_g	Cladoceran	round		SIO Cruise SP2121 St. 1	S. Matthews	Eukaryota	Arthropoda	Branchiopoda	Onychopoda	Podonidae	Podon		Yes	No
Cladocera_Podon_round_h	Cladoceran	round		SIO Cruise SP2121 St. 1	S. Matthews	Eukaryota	Arthropoda	Branchiopoda	Onychopoda	Podonidae	Podon		Yes	No
Cladocera_Podon_round_i	Cladoceran	round		SIO Cruise SP2121 St. 1	S. Matthews	Eukaryota	Arthropoda	Branchiopoda	Onychopoda	Podonidae	Podon		Yes	No
Cladocera_type_3_a	Cladoceran			SIO Cruise SP2121 St. 1	S. Matthews	Eukaryota	Arthropoda	Branchiopoda	Onychopoda				Yes	Yes
Cladocera_type_3_a	Cladoceran			SIO Cruise SP2121 St. 1	S. Matthews	Eukaryota	Arthropoda	Branchiopoda	Onychopoda				Yes	Yes
Cladocera_type_3_b	Cladoceran			SIO Cruise SP2121 St. 1	S. Matthews	Eukaryota	Arthropoda	Branchiopoda	Onychopoda				Yes	Yes
Cladocera_type_3_b	Cladoceran			SIO Cruise SP2121 St. 1	S. Matthews	Eukaryota	Arthropoda	Branchiopoda	Onychopoda				Yes	Yes
Cladocera_type_3_c	Cladoceran			SIO Cruise SP2121 St. 1	S. Matthews	Eukaryota	Arthropoda	Branchiopoda	Onychopoda				Yes	Yes
Cladocera_type_3_c	Cladoceran			SIO Cruise SP2121 St. 1	S. Matthews	Eukaryota	Arthropoda	Branchiopoda	Onychopoda				Yes	Yes
Cladocera_type_3_d	Cladoceran			SIO Cruise SP2121 St. 1	S. Matthews	Eukaryota	Arthropoda	Branchiopoda	Onychopoda				Yes	Yes
Cladocera_type_3_d	Cladoceran			SIO Cruise SP2121 St. 1	S. Matthews	Eukaryota	Arthropoda	Branchiopoda	Onychopoda				Yes	Yes
Cladocera_type_3_e	Cladoceran			SIO Cruise SP2121 St. 1	S. Matthews	Eukaryota	Arthropoda	Branchiopoda	Onychopoda				Yes	Yes
Cladocera_type_3_e	Cladoceran			SIO Cruise SP2121 St. 1	S. Matthews	Eukaryota	Arthropoda	Branchiopoda	Onychopoda				Yes	Yes
Cladocera_type_3_f	Cladoceran			SIO Cruise SP2121 St. 1	S. Matthews	Eukaryota	Arthropoda	Branchiopoda	Onychopoda				Yes	Yes
Cladocera_type_3_f	Cladoceran			SIO Cruise SP2121 St. 1	S. Matthews	Eukaryota	Arthropoda	Branchiopoda	Onychopoda				Yes	Yes
Cladocera_type_3_g	Cladoceran			SIO Cruise SP2121 St. 1	S. Matthews	Eukaryota	Arthropoda	Branchiopoda	Onychopoda				Yes	Yes
Cladocera_type_3_g	Cladoceran			SIO Cruise SP2121 St. 1	S. Matthews	Eukaryota	Arthropoda	Branchiopoda	Onychopoda				Yes	Yes
Cladocera_type_3_h	Cladoceran			SIO Cruise SP2121 St. 1	S. Matthews	Eukaryota	Arthropoda	Branchiopoda	Onychopoda				Yes	Yes
Cladocera_type_3_h	Cladoceran			SIO Cruise SP2121 St. 1	S. Matthews	Eukaryota	Arthropoda	Branchiopoda	Onychopoda				Yes	Yes
Cladocera_type_3_i	Cladoceran			SIO Cruise SP2121 St. 1	S. Matthews	Eukaryota	Arthropoda	Branchiopoda	Onychopoda				Yes	Yes
Acartia_danae_a	Calanoid	Contaminated with formalin		A. Lindemood, Scripps Canyon Small Boat	M. Ohman	Eukaryota	Arthropoda	Hexanauplia	Calanoida	Acartiidae	Acartia	danae	No	No
Acartia_danae_b	Calanoid	Contaminated with formalin		A. Lindemood, Scripps Canyon Small Boat	M. Ohman	Eukaryota	Arthropoda	Hexanauplia	Calanoida	Acartiidae	Acartia	danae	No	No
Acartia_danae_c	Calanoid	Contaminated with formalin		A. Lindemood, Scripps Canyon Small Boat	M. Ohman	Eukaryota	Arthropoda	Hexanauplia	Calanoida	Acartiidae	Acartia	danae	No	No
Acartia_danae_d	Calanoid	Contaminated with formalin		A. Lindemood, Scripps Canyon Small Boat	M. Ohman	Eukaryota	Arthropoda	Hexanauplia	Calanoida	Acartiidae	Acartia	danae	No	No
Acartia_tonsa_canyon_a	Calanoid	Contaminated with formalin		A. Lindemood, Scripps Canyon Small Boat	M. Ohman	Eukaryota	Arthropoda	Hexanauplia	Calanoida	Acartiidae	Acartia	tonsa	No	No
Acartia_tonsa_canyon_b	Calanoid	Contaminated with formalin		A. Lindemood, Scripps Canyon Small Boat	M. Ohman	Eukaryota	Arthropoda	Hexanauplia	Calanoida	Acartiidae	Acartia	tonsa	No	No
Acartia_tonsa_canyon_c	Calanoid	Contaminated with formalin		A. Lindemood, Scripps Canyon Small Boat	M. Ohman	Eukaryota	Arthropoda	Hexanauplia	Calanoida	Acartiidae	Acartia	tonsa	No	No
Acartia_tonsa_pier_a	Calanoid	Potentially contaminated with formalin		A. Lindemood, SIO Pier	M. Ohman	Eukaryota	Arthropoda	Hexanauplia	Calanoida	Acartiidae	Acartia	tonsa	No	No
Acartia_tonsa_pier_b	Calanoid	Potentially contaminated with formalin		A. Lindemood, SIO Pier	M. Ohman	Eukaryota	Arthropoda	Hexanauplia	Calanoida	Acartiidae	Acartia	tonsa	No	No
Aetideus_bradyi_a	Calanoid	Potentially contaminated with formalin	female	CCE, Cruise P2007 T2 N0	M. Ohman	Eukaryota	Arthropoda	Hexanauplia	Calanoida	Aetideidae	Aetideus	bradyi	No	Yes
Aetideus_bradyi_b	Calanoid	Potentially contaminated with formalin	female	CCE Cruise P2007 T2 N0	M. Ohman	Eukaryota	Arthropoda	Hexanauplia	Calanoida	Aetideidae	Aetideus	bradyi	Yes	Yes
Aetideus_divergens	Calanoid		female	SIO Cruise SP2121 St. 1	L. Sala	Eukaryota	Arthropoda	Hexanauplia	Calanoida	Aetideidae	Aetideus	divergens	No	No
Euchirella_curticauda	Calanoid		female	CCE Cruise P2007 T2 N0	L. Sala	Eukaryota	Arthropoda	Hexanauplia	Calanoida	Aetideidae	Euchirella	curticauda	Yes	Yes
Euchirella_pseudopulchra_a	Calanoid		female	CCE Cruise P2107 C3 T7 N0	L. Sala	Eukaryota	Arthropoda	Hexanauplia	Calanoida	Aetideidae	Euchirella	pseudopulchra	Yes	No
Euchirella_pseudopulchra_b	Calanoid		female	CCE Cruise P2107 C3 T7 N0	L. Sala	Eukaryota	Arthropoda	Hexanauplia	Calanoida	Aetideidae	Euchirella	pseudopulchra	Yes	No
Gaetanus_pungens	Calanoid		female	CCE Cruise P2007 T2 N0	L. Sala	Eukaryota	Arthropoda	Hexanauplia	Calanoida	Aetideidae	Gaetanus	pungens	Yes	No
Undeuchaeta_intermedia_a	Calanoid		female	CCE Cruise P2007 T2 N0	L. Sala	Eukaryota	Arthropoda	Hexanauplia	Calanoida	Aetideidae	Undeuchaeta	intermedia	Yes	No
Undeuchaeta_intermedia_b	Calanoid		female	CCE Cruise P2007 T2 N0	L. Sala	Eukaryota	Arthropoda	Hexanauplia	Calanoida	Aetideidae	Undeuchaeta	intermedia	Yes	No
Undeuchaeta_intermedia_c	Calanoid		female	CCE Cruise P2007 T2 N0	L. Sala	Eukaryota	Arthropoda	Hexanauplia	Calanoida	Aetideidae	Undeuchaeta	intermedia	Yes	No
Undeuchaeta_plumosa	Calanoid		female	CCE Cruise P2107 C3 T7 N0	L. Sala	Eukaryota	Arthropoda	Hexanauplia	Calanoida	Aetideidae	Undeuchaeta	plumosa	Yes	No
Calanus_pacificus_a	Calanoid		female	CCE Cruise P2007 T2 N0	L. Sala	Eukaryota	Arthropoda	Hexanauplia	Calanoida	Calanidae	Calanus	pacificus	Yes	Yes
Calanus_pacificus_b	Calanoid		female	CCE Cruise P2007 T2 N0	L. Sala	Eukaryota	Arthropoda	Hexanauplia	Calanoida	Calanidae	Calanus	pacificus	Yes	Yes
Calanus_pacificus_c	Calanoid		female	CCE Cruise P2007 T2 N0	L. Sala	Eukaryota	Arthropoda	Hexanauplia	Calanoida	Calanidae	Calanus	pacificus	Yes	Yes
Calanus_pacificus_c	Calanoid		female	CCE Cruise P2007 T2 N0	L. Sala	Eukaryota	Arthropoda	Hexanauplia	Calanoida	Calanidae	Calanus	pacificus	Yes	Yes
Calanus_pacificus_d	Calanoid		female	CCE Cruise P2007 T2 N0	L. Sala	Eukaryota	Arthropoda	Hexanauplia	Calanoida	Calanidae	Calanus	pacificus	Yes	Yes
Calanus_pacificus_e	Calanoid		female	CCE Cruise P2007 T2 N0	L. Sala	Eukaryota	Arthropoda	Hexanauplia	Calanoida	Calanidae	Calanus	pacificus	Yes	Yes
Mesocalanus_tenuicornis_a	Calanoid		female	SIO Cruise SP2121 St. 1	L. Sala	Eukaryota	Arthropoda	Hexanauplia	Calanoida	Calanidae	Mesocalanus	tenuicornis	Yes	No
Mesocalanus_tenuicornis_b	Calanoid		female	SIO Cruise SP2121 St. 1	L. Sala	Eukaryota	Arthropoda	Hexanauplia	Calanoida	Calanidae	Mesocalanus	tenuicornis	Yes	No
Mesocalanus_tenuicornis_c	Calanoid		female	SIO Cruise SP2121 St. 1	L. Sala	Eukaryota	Arthropoda	Hexanauplia	Calanoida	Calanidae	Mesocalanus	tenuicornis	Yes	No
Candacia_aethiopica	Calanoid	p.l. = 2.0, t.l. 2.4mm	female	CCE Cruise P2107 C3 T7 N0	L. Sala	Eukaryota	Arthropoda	Hexanauplia	Calanoida	Candaciidae	Candacia	aethiopica	Yes	Yes
Candacia_aucta	Calanoid		male	SIO Cruise SP2121 St. 1	L. Sala	Eukaryota	Arthropoda	Hexanauplia	Calanoida	Candaciidae	Candacia	aucta	Yes	Yes
Candacia_bipinnata	Calanoid	p.l. = 2.4mm	female	CCE Cruise P2107 C3 T7 N0	L. Sala	Eukaryota	Arthropoda	Hexanauplia	Calanoida	Candaciidae	Candacia	bipinnata	Yes	Yes
Clausocalanus_sp_	Calanoid		female	CCE Cruise P2107 C3 T7 N0	L. Sala	Eukaryota	Arthropoda	Hexanauplia	Calanoida	Clausocalanidae	Clausocalanus		No	Yes
Clausocalanus_sp_a	Calanoid		female	CCE Cruise P2007 T2 N0	L. Sala	Eukaryota	Arthropoda	Hexanauplia	Calanoida	Clausocalanidae	Clausocalanus		No	Yes
Clausocalanus_sp_b	Calanoid		female	CCE Cruise P2007 T2 N0	L. Sala	Eukaryota	Arthropoda	Hexanauplia	Calanoida	Clausocalanidae	Clausocalanus		No	Yes
Eucalanus_californicus_a	Eucalanid	Collected 17 Aug 2014 15:41	female	CCE Cruise P1408 C2 T1 N0	L. Sala	Eukaryota	Arthropoda	Hexanauplia	Calanoida	Eucalanidae	Eucalanus	californicus	Yes	Yes
Eucalanus_californicus_a	Eucalanid	Collected 17 Aug 2014 15:41	female	CCE Cruise P1408 C2 T1 N0	L. Sala	Eukaryota	Arthropoda	Hexanauplia	Calanoida	Eucalanidae	Eucalanus	californicus	Yes	Yes
Eucalanus_californicus_b	Eucalanid	Collected 17 Aug 2014 15:41	female	CCE Cruise P1408 C2 T1 N0	L. Sala	Eukaryota	Arthropoda	Hexanauplia	Calanoida	Eucalanidae	Eucalanus	californicus	Yes	Yes
Rhincalanus_nasutus_a	Eucalanid		female, one marginally mature	SIO Cruise SP2121 St. 1	L. Sala	Eukaryota	Arthropoda	Hexanauplia	Calanoida	Eucalanidae	Rhincalanus	nasutus	Yes	No
Rhincalanus_nasutus_b	Eucalanid		female, one marginally mature	SIO Cruise SP2121 St. 1	L. Sala	Eukaryota	Arthropoda	Hexanauplia	Calanoida	Eucalanidae	Rhincalanus	nasutus	Yes	No
Rhincalanus_nasutus_c	Eucalanid		female	CCE Cruise P2007 T2 N0	L. Sala	Eukaryota	Arthropoda	Hexanauplia	Calanoida	Eucalanidae	Rhincalanus	nasutus	Yes	Yes
Rhincalanus_nasutus_d	Eucalanid		female	CCE Cruise P2007 T2 N0	L. Sala	Eukaryota	Arthropoda	Hexanauplia	Calanoida	Eucalanidae	Rhincalanus	nasutus	Yes	No
Rhincalanus_nasutus_e	Eucalanid		female	CCE Cruise P2007 T2 N0	L. Sala	Eukaryota	Arthropoda	Hexanauplia	Calanoida	Eucalanidae	Rhincalanus	nasutus	Yes	No
Rhincalanus_nasutus_f	Eucalanid		female	CCE Cruise P2007 T2 N0	L. Sala	Eukaryota	Arthropoda	Hexanauplia	Calanoida	Eucalanidae	Rhincalanus	nasutus	Yes	No
Euchaeta_media	Calanoid		female	CCE Cruise P1604 C2 T1 N0	L. Sala	Eukaryota	Arthropoda	Hexanauplia	Calanoida	Euchaetidae	Euchaeta	media	Yes	Yes
Paraeuchaeta_sp	Calanoid	t.l. = 8.0mm, p.l. = 5.4mm	female	CCE Cruise P2007 T2 N0	L. Sala	Eukaryota	Arthropoda	Hexanauplia	Calanoida	Euchaetidae	Paraeuchaeta		Yes	No
Lucicutia_sp_a	Calanoid	t.l. = 3.35mm	female	CCE Cruise P2007 T2 N0	L. Sala	Eukaryota	Arthropoda	Hexanauplia	Calanoida	Lucicutiidae	Lucicutia		Yes	Yes
Lucicutia_sp_a	Calanoid	t.l. = 3.35mm	female	CCE Cruise P2007 T2 N0	L. Sala	Eukaryota	Arthropoda	Hexanauplia	Calanoida	Lucicutiidae	Lucicutia		Yes	Yes
Lucicutia_sp_b	Calanoid	t.l. = 3.35mm	female	CCE Cruise P2007 T2 N0	L. Sala	Eukaryota	Arthropoda	Hexanauplia	Calanoida	Lucicutiidae	Lucicutia		Yes	Yes
Gaussia_princeps	Calanoid		female	CCE Cruise P2007 T2 N0	L. Sala	Eukaryota	Arthropoda	Hexanauplia	Calanoida	Metridinidae	Gaussia	princeps	Yes	No
Metridia_pacifica_a	Calanoid		female	CCE Cruise P2007 T2 N0	L. Sala	Eukaryota	Arthropoda	Hexanauplia	Calanoida	Metridinidae	Metridia	pacifica	Yes	No
Metridia_pacifica_b	Calanoid		female	CCE Cruise P2007 T2 N0	L. Sala	Eukaryota	Arthropoda	Hexanauplia	Calanoida	Metridinidae	Metridia	pacifica	Yes	No
Metridia_pacifica_c	Calanoid		female	CCE Cruise P2107 C3 T7 N0	L. Sala	Eukaryota	Arthropoda	Hexanauplia	Calanoida	Metridinidae	Metridia	pacifica	Yes	No
Metridia_pacifica_d	Calanoid		female	CCE Cruise P2107 C3 T7 N0	L. Sala	Eukaryota	Arthropoda	Hexanauplia	Calanoida	Metridinidae	Metridia	pacifica	Yes	No
Metridia_pacifica_e	Calanoid		female	CCE Cruise P2107 C3 T7 N0	L. Sala	Eukaryota	Arthropoda	Hexanauplia	Calanoida	Metridinidae	Metridia	pacifica	Yes	No
Pleuromamma_abdominalis_edentata_a	Calanoid	one was parasitized	female	CCE Cruise P2007 T2 N0	L. Sala	Eukaryota	Arthropoda	Hexanauplia	Calanoida	Metridinidae	Pleuromamma	abdominalis edentata	Yes	Yes
Pleuromamma_abdominalis_edentata_b	Calanoid	one was parasitized	female	CCE Cruise P2007 T2 N0	L. Sala	Eukaryota	Arthropoda	Hexanauplia	Calanoida	Metridinidae	Pleuromamma	abdominalis edentata	Yes	Yes
Pleuromamma_abdominalis_edentata_c	Calanoid	one was parasitized	female	CCE Cruise P2007 T2 N0	L. Sala	Eukaryota	Arthropoda	Hexanauplia	Calanoida	Metridinidae	Pleuromamma	abdominalis edentata	Yes	Yes
Pleuromamma_abdominalis_edentata_d	Calanoid	one was parasitized	female	CCE Cruise P2007 T2 N0	L. Sala	Eukaryota	Arthropoda	Hexanauplia	Calanoida	Metridinidae	Pleuromamma	abdominalis edentata	Yes	Yes
Pleuromamma_abdominalis_edentata_e	Calanoid	one was parasitized	female	CCE Cruise P2007 T2 N0	L. Sala	Eukaryota	Arthropoda	Hexanauplia	Calanoida	Metridinidae	Pleuromamma	abdominalis edentata	Yes	Yes
Pleuromamma_abdominalis_edentata_f	Calanoid		female	CCE Cruise P2107 C3 T7 N0	L. Sala	Eukaryota	Arthropoda	Hexanauplia	Calanoida	Metridinidae	Pleuromamma	abdominalis edentata	Yes	Yes
Pleuromamma_borealis_a	Calanoid		female		L. Sala	Eukaryota	Arthropoda	Hexanauplia	Calanoida	Metridinidae	Pleuromamma	borealis	Yes	Yes
Pleuromamma_borealis_b	Calanoid		female		L. Sala	Eukaryota	Arthropoda	Hexanauplia	Calanoida	Metridinidae	Pleuromamma	borealis	Yes	Yes
Pleuromamma_borealis_c	Calanoid		female		L. Sala	Eukaryota	Arthropoda	Hexanauplia	Calanoida	Metridinidae	Pleuromamma	borealis	Yes	Yes
Pleuromamma_borealis_d	Calanoid		female		L. Sala	Eukaryota	Arthropoda	Hexanauplia	Calanoida	Metridinidae	Pleuromamma	borealis	Yes	Yes
Pleuromamma_borealis_d	Calanoid		female		L. Sala	Eukaryota	Arthropoda	Hexanauplia	Calanoida	Metridinidae	Pleuromamma	borealis	Yes	Yes
Pleuromamma_borealis_e	Calanoid		female		L. Sala	Eukaryota	Arthropoda	Hexanauplia	Calanoida	Metridinidae	Pleuromamma	borealis	Yes	Yes
Pleuromamma_borealis_f	Calanoid		female	CCE Cruise P2107 C3 T7 N0	L. Sala	Eukaryota	Arthropoda	Hexanauplia	Calanoida	Metridinidae	Pleuromamma	borealis	Yes	Yes
Pleuromamma_borealis_f	Calanoid		female	CCE Cruise P2107 C3 T7 N0	L. Sala	Eukaryota	Arthropoda	Hexanauplia	Calanoida	Metridinidae	Pleuromamma	borealis	Yes	Yes
Pleuromamma_gracilis	Calanoid		female	CCE Cruise P2107 C3 T7 N0	L. Sala	Eukaryota	Arthropoda	Hexanauplia	Calanoida	Metridinidae	Pleuromamma	gracilis	Yes	No
Pleuromamma_gracilis	Calanoid		female	SIO Cruise SP2121 St. 1	L. Sala	Eukaryota	Arthropoda	Hexanauplia	Calanoida	Metridinidae	Pleuromamma	gracilis	Yes	No
Pleuromamma_quadrangulata_a	Calanoid		female	CCE Cruise P2007 T2 N0	L. Sala	Eukaryota	Arthropoda	Hexanauplia	Calanoida	Metridinidae	Pleuromamma	quadrangulata	Yes	No
Pleuromamma_quadrangulata_b	Calanoid		female	CCE Cruise P2007 T2 N0	L. Sala	Eukaryota	Arthropoda	Hexanauplia	Calanoida	Metridinidae	Pleuromamma	quadrangulata	Yes	No
Pleuromamma_quadrangulata_c	Calanoid		female	CCE Cruise P2007 T2 N0	L. Sala	Eukaryota	Arthropoda	Hexanauplia	Calanoida	Metridinidae	Pleuromamma	quadrangulata	Yes	No
Pleuromamma_quadrangulata_d	Calanoid		female	CCE Cruise P2107 C3 T7 N0	L. Sala	Eukaryota	Arthropoda	Hexanauplia	Calanoida	Metridinidae	Pleuromamma	quadrangulata	Yes	No
Pleuromamma_xiphias	Calanoid		male	CCE Cruise P2007 T2 N0	L. Sala	Eukaryota	Arthropoda	Hexanauplia	Calanoida	Metridinidae	Pleuromamma	xiphias	Yes	Yes
Pleuromamma_xiphias_a	Calanoid		female	CCE Cruise P2107 C3 T7 N0	L. Sala	Eukaryota	Arthropoda	Hexanauplia	Calanoida	Metridinidae	Pleuromamma	xiphias	Yes	Yes
Pleuromamma_xiphias_b	Calanoid		female	CCE Cruise P2107 C3 T7 N0	L. Sala	Eukaryota	Arthropoda	Hexanauplia	Calanoida	Metridinidae	Pleuromamma	xiphias	Yes	Yes
Pleuromamma_xiphias_c	Calanoid		male	CCE Cruise P2107 C3 T7 N0	L. Sala	Eukaryota	Arthropoda	Hexanauplia	Calanoida	Metridinidae	Pleuromamma	xiphias	Yes	Yes
Labidocera_trispinosa_a	Calanoid		female	SIO Cruise SP2121 St. 1	L. Sala	Eukaryota	Arthropoda	Hexanauplia	Calanoida	Pontellidae	Labidocera	trispinosa	Yes	No
Labidocera_trispinosa_b	Calanoid		male	SIO Cruise SP2121 St. 1	L. Sala	Eukaryota	Arthropoda	Hexanauplia	Calanoida	Pontellidae	Labidocera	trispinosa	Yes	Yes
Labidocera_trispinosa_c	Calanoid		male	SIO Cruise SP2121 St. 1	L. Sala	Eukaryota	Arthropoda	Hexanauplia	Calanoida	Pontellidae	Labidocera	trispinosa	Yes	No
Racovitzanus_antarcticus	Calanoid		female	CCE Cruise P1604 C2 T1 N0	L. Sala	Eukaryota	Arthropoda	Hexanauplia	Calanoida	Scolecitrichidae	Racovitzanus	antarcticus	Yes	Yes
Scolecithricella_sp	Calanoid	(prob ovata)	female	CCE Cruise P2007 T2 N0	L. Sala	Eukaryota	Arthropoda	Hexanauplia	Calanoida	Scolecitrichidae	Scolecithricella		Yes	No
Scolecithrix_bradyi	Calanoid		female	SIO Cruise SP2121 St. 1	L. Sala	Eukaryota	Arthropoda	Hexanauplia	Calanoida	Scolecitrichidae	Scolecithrix	bradyi	Yes	Yes
Scottocalanus_persecans	Calanoid		female	CCE Cruise P2007 T2 N0	L. Sala	Eukaryota	Arthropoda	Hexanauplia	Calanoida	Scolecitrichidae	Scottocalanus	persecans	Yes	No
Temora_discaudata	Calanoid			SIO Cruise SP2121 St. 1	L. Sala	Eukaryota	Arthropoda	Hexanauplia	Calanoida	Temoridae	Temora	discaudata	No	No
Temora_discaudata_b	Calanoid			SIO Cruise SP2121 St. 1	L. Sala	Eukaryota	Arthropoda	Hexanauplia	Calanoida	Temoridae	Temora	discaudata	Yes	No
Temora_discaudata_b	Calanoid			SIO Cruise SP2121 St. 1	L. Sala	Eukaryota	Arthropoda	Hexanauplia	Calanoida	Temoridae	Temora	discaudata	Yes	No
Temora_discaudata_c	Calanoid			SIO Cruise SP2121 St. 1	L. Sala	Eukaryota	Arthropoda	Hexanauplia	Calanoida	Temoridae	Temora	discaudata	Yes	No
Temora_discaudata_d	Calanoid			SIO Cruise SP2121 St. 1	L. Sala	Eukaryota	Arthropoda	Hexanauplia	Calanoida	Temoridae	Temora	discaudata	Yes	No
Temora_discaudata_e	Calanoid			SIO Cruise SP2121 St. 1	L. Sala	Eukaryota	Arthropoda	Hexanauplia	Calanoida	Temoridae	Temora	discaudata	Yes	No
Poecilostomatoid_Ditrichocorycaeus_anglicus_a	Poecilostomatoid			SIO Cruise SP2121 St. 1	L. Sala	Eukaryota	Arthropoda	Hexanauplia	Cyclopoida	Corycaeidae	Ditrichocorycaeus	anglicus	Yes	Yes
Poecilostomatoid_Ditrichocorycaeus_anglicus_a	Poecilostomatoid			SIO Cruise SP2121 St. 1	L. Sala	Eukaryota	Arthropoda	Hexanauplia	Cyclopoida	Corycaeidae	Ditrichocorycaeus	anglicus	Yes	Yes
Poecilostomatoid_Ditrichocorycaeus_anglicus_b	Poecilostomatoid			SIO Cruise SP2121 St. 1	L. Sala	Eukaryota	Arthropoda	Hexanauplia	Cyclopoida	Corycaeidae	Ditrichocorycaeus	anglicus	Yes	Yes
Poecilostomatoid_Ditrichocorycaeus_anglicus_b	Poecilostomatoid			SIO Cruise SP2121 St. 1	L. Sala	Eukaryota	Arthropoda	Hexanauplia	Cyclopoida	Corycaeidae	Ditrichocorycaeus	anglicus	Yes	Yes
Poecilostomatoid_Ditrichocorycaeus_anglicus_c	Poecilostomatoid			SIO Cruise SP2121 St. 1	L. Sala	Eukaryota	Arthropoda	Hexanauplia	Cyclopoida	Corycaeidae	Ditrichocorycaeus	anglicus	Yes	Yes
Poecilostomatoid_Ditrichocorycaeus_anglicus_c	Poecilostomatoid			SIO Cruise SP2121 St. 1	L. Sala	Eukaryota	Arthropoda	Hexanauplia	Cyclopoida	Corycaeidae	Ditrichocorycaeus	anglicus	Yes	Yes
Poecilostomatoid_Ditrichocorycaeus_anglicus_d	Poecilostomatoid			SIO Cruise SP2121 St. 1	L. Sala	Eukaryota	Arthropoda	Hexanauplia	Cyclopoida	Corycaeidae	Ditrichocorycaeus	anglicus	Yes	Yes
Poecilostomatoid_Ditrichocorycaeus_anglicus_d	Poecilostomatoid			SIO Cruise SP2121 St. 1	L. Sala	Eukaryota	Arthropoda	Hexanauplia	Cyclopoida	Corycaeidae	Ditrichocorycaeus	anglicus	Yes	Yes
Poecilostomatoid_Ditrichocorycaeus_anglicus_e	Poecilostomatoid			SIO Cruise SP2121 St. 1	L. Sala	Eukaryota	Arthropoda	Hexanauplia	Cyclopoida	Corycaeidae	Ditrichocorycaeus	anglicus	Yes	Yes
Poecilostomatoid_Ditrichocorycaeus_anglicus_e	Poecilostomatoid			SIO Cruise SP2121 St. 1	L. Sala	Eukaryota	Arthropoda	Hexanauplia	Cyclopoida	Corycaeidae	Ditrichocorycaeus	anglicus	Yes	Yes
Poecilostomatoid_Ditrichocorycaeus_anglicus_f	Poecilostomatoid			SIO Cruise SP2121 St. 1	L. Sala	Eukaryota	Arthropoda	Hexanauplia	Cyclopoida	Corycaeidae	Ditrichocorycaeus	anglicus	Yes	Yes
Poecilostomatoid_Ditrichocorycaeus_anglicus_f	Poecilostomatoid			SIO Cruise SP2121 St. 1	L. Sala	Eukaryota	Arthropoda	Hexanauplia	Cyclopoida	Corycaeidae	Ditrichocorycaeus	anglicus	Yes	Yes
Oithona_setigera_a	Oithonid	Contaminated with formalin		A. Lindemood, Scripps Canyon Small Boat	M. Ohman	Eukaryota	Arthropoda	Hexanauplia	Cyclopoida	Oithonidae	Oithona	setigera	No	No
Oithona_setigera_b	Oithonid	Contaminated with formalin		A. Lindemood, Scripps Canyon Small Boat	M. Ohman	Eukaryota	Arthropoda	Hexanauplia	Cyclopoida	Oithonidae	Oithona	setigera	No	No
Oithona_setigera_c	Oithonid	Contaminated with formalin		A. Lindemood, Scripps Canyon Small Boat	M. Ohman	Eukaryota	Arthropoda	Hexanauplia	Cyclopoida	Oithonidae	Oithona	setigera	No	No
Oithona_setigera_d	Oithonid	Contaminated with formalin		A. Lindemood, Scripps Canyon Small Boat	M. Ohman	Eukaryota	Arthropoda	Hexanauplia	Cyclopoida	Oithonidae	Oithona	setigera	No	No
Oithona_setigera_e	Oithonid	Contaminated with formalin		A. Lindemood, Scripps Canyon Small Boat	M. Ohman	Eukaryota	Arthropoda	Hexanauplia	Cyclopoida	Oithonidae	Oithona	setigera	No	Yes
Oithona_similis_a	Oithonid	Contaminated with formalin		A. Lindemood, Scripps Canyon Small Boat	M. Ohman	Eukaryota	Arthropoda	Hexanauplia	Cyclopoida	Oithonidae	Oithona	similis	No	No
Oithona_similis_b	Oithonid	Contaminated with formalin		A. Lindemood, Scripps Canyon Small Boat	M. Ohman	Eukaryota	Arthropoda	Hexanauplia	Cyclopoida	Oithonidae	Oithona	similis	No	No
Oithona_similis_c	Oithonid	Contaminated with formalin		A. Lindemood, Scripps Canyon Small Boat	M. Ohman	Eukaryota	Arthropoda	Hexanauplia	Cyclopoida	Oithonidae	Oithona	similis	No	No
Oithona_similis_d	Oithonid	Contaminated with formalin		A. Lindemood, Scripps Canyon Small Boat	M. Ohman	Eukaryota	Arthropoda	Hexanauplia	Cyclopoida	Oithonidae	Oithona	similis	No	No
Oithona_similis_e	Oithonid	Contaminated with formalin		A. Lindemood, Scripps Canyon Small Boat	M. Ohman	Eukaryota	Arthropoda	Hexanauplia	Cyclopoida	Oithonidae	Oithona	similis	No	No
Oithona_similis_f	Oithonid	Contaminated with formalin		A. Lindemood, Scripps Canyon Small Boat	M. Ohman	Eukaryota	Arthropoda	Hexanauplia	Cyclopoida	Oithonidae	Oithona	similis	No	No
Oncaeid_Oncaea_mediterranea_a	Poecilostomatoid	Potentially contaminated with formalin		SIO Cruise SP2121 St. 1	M. Ohman	Eukaryota	Arthropoda	Hexanauplia	Cyclopoida	Oncaeidae	Oncaea	mediterranea	No	No
Oncaeid_Oncaea_mediterranea_b	Poecilostomatoid	Potentially contaminated with formalin		SIO Cruise SP2121 St. 1	M. Ohman	Eukaryota	Arthropoda	Hexanauplia	Cyclopoida	Oncaeidae	Oncaea	mediterranea	No	No
Oncaeid_Oncaea_mediterranea_c	Poecilostomatoid	Potentially contaminated with formalin		SIO Cruise SP2121 St. 1	M. Ohman	Eukaryota	Arthropoda	Hexanauplia	Cyclopoida	Oncaeidae	Oncaea	mediterranea	No	No
Oncaeid_Oncaea_mediterranea_d	Poecilostomatoid	Potentially contaminated with formalin		SIO Cruise SP2121 St. 1	M. Ohman	Eukaryota	Arthropoda	Hexanauplia	Cyclopoida	Oncaeidae	Oncaea	mediterranea	No	No
Sapphirinid_sp_57	Poecilostomatoid			CCE Cruise P1408 C3T3N0	L. Sala	Eukaryota	Arthropoda	Hexanauplia	Cyclopoida	Sapphirinidae			No	Yes
Sapphirinid_sp_87	Poecilostomatoid			CCE Cruise P1604 C3 T1 N0	L. Sala	Eukaryota	Arthropoda	Hexanauplia	Cyclopoida	Sapphirinidae			Yes	Yes
Sapphirinid_sp_87	Poecilostomatoid			CCE Cruise P1604 C3 T1 N0	L. Sala	Eukaryota	Arthropoda	Hexanauplia	Cyclopoida	Sapphirinidae			No	Yes
Sapphirinid_sp_96	Poecilostomatoid			CCE Cruise P2007 T2 N0	L. Sala	Eukaryota	Arthropoda	Hexanauplia	Cyclopoida	Sapphirinidae			Yes	Yes
Harpacticoid_sp_not_a	Harpacticoid	(not E, A, or M)		SIO Cruise SP2121 St. 1	L. Sala	Eukaryota	Arthropoda	Hexanauplia	Harpacticoida				Yes	Yes
Harpacticoid_sp_not_b	Harpacticoid	(not E, A, or M)		SIO Cruise SP2121 St. 1	L. Sala	Eukaryota	Arthropoda	Hexanauplia	Harpacticoida				Yes	Yes
Harpacticoid_sp_not_c	Harpacticoid	(not E, A, or M)		SIO Cruise SP2121 St. 1	L. Sala	Eukaryota	Arthropoda	Hexanauplia	Harpacticoida				Yes	Yes
Harpacticoid_sp_tiny_a	Harpacticoid	tiny! Possibly Euterpina acutifrons		SIO Cruise SP2121 St. 1	L. Sala	Eukaryota	Arthropoda	Hexanauplia	Harpacticoida				Yes	No
Harpacticoid_sp_tiny_a	Harpacticoid	tiny! Possibly Euterpina acutifrons		SIO Cruise SP2121 St. 1	L. Sala	Eukaryota	Arthropoda	Hexanauplia	Harpacticoida				Yes	No
Harpacticoid_sp_tiny_b	Harpacticoid	tiny! Possibly Euterpina acutifrons		SIO Cruise SP2121 St. 1	L. Sala	Eukaryota	Arthropoda	Hexanauplia	Harpacticoida				Yes	No
Harpacticoid_sp_tiny_c	Harpacticoid	tiny! Possibly Euterpina acutifrons		SIO Cruise SP2121 St. 1	L. Sala	Eukaryota	Arthropoda	Hexanauplia	Harpacticoida				Yes	No
Harpacticoid_sp_tiny_d	Harpacticoid	tiny! Possibly Euterpina acutifrons		SIO Cruise SP2121 St. 1	L. Sala	Eukaryota	Arthropoda	Hexanauplia	Harpacticoida				Yes	No
Harpacticoid_sp_tiny_d	Harpacticoid	tiny! Possibly Euterpina acutifrons		SIO Cruise SP2121 St. 1	L. Sala	Eukaryota	Arthropoda	Hexanauplia	Harpacticoida				Yes	No
Eupronoe_minuta_a	Amphipod			CCE Cruise P2007 T2 N0	L. Sala	Eukaryota	Arthropoda	Malacostraca	Amphipoda	Eupronoidae	Eupronoe	minuta	Yes	Yes
Eupronoe_minuta_b	Amphipod			CCE Cruise P2007 T2 N0	L. Sala	Eukaryota	Arthropoda	Malacostraca	Amphipoda	Eupronoidae	Eupronoe	minuta	Yes	Yes
Eupronoe_minuta_c	Amphipod			CCE Cruise P2007 T2 N0	L. Sala	Eukaryota	Arthropoda	Malacostraca	Amphipoda	Eupronoidae	Eupronoe	minuta	Yes	Yes
Paraphronima_gracilis__a	Amphipod			CCE Cruise P2007 T2 N0	L. Sala	Eukaryota	Arthropoda	Malacostraca	Amphipoda	Paraphronimidae	Paraphronima	gracilis	No	Yes
Paraphronima_gracilis__b	Amphipod			CCE Cruise P2007 T2 N0	L. Sala	Eukaryota	Arthropoda	Malacostraca	Amphipoda	Paraphronimidae	Paraphronima	gracilis	Yes	Yes
Paraphronima_gracilis__b	Amphipod			CCE Cruise P2007 T2 N0	L. Sala	Eukaryota	Arthropoda	Malacostraca	Amphipoda	Paraphronimidae	Paraphronima	gracilis	No	Yes
Vibilia_australis	Amphipod			CCE Cruise P2007 T2N6	L. Sala	Eukaryota	Arthropoda	Malacostraca	Amphipoda	Vibiliidae	Vibilia	australis	Yes	Yes
Vibilia_australis_a	Amphipod			CCE Cruise P2007 T2 N0	L. Sala	Eukaryota	Arthropoda	Malacostraca	Amphipoda	Vibiliidae	Vibilia	australis	Yes	No
Vibilia_australis_b	Amphipod			CCE Cruise P2007 T2 N0	L. Sala	Eukaryota	Arthropoda	Malacostraca	Amphipoda	Vibiliidae	Vibilia	australis	Yes	No
Vibilia_australis_c	Amphipod			CCE Cruise P2007 T2 N0	L. Sala	Eukaryota	Arthropoda	Malacostraca	Amphipoda	Vibiliidae	Vibilia	australis	Yes	Yes
Vibilia_australis_d	Amphipod			CCE Cruise P2007 T2 N0	L. Sala	Eukaryota	Arthropoda	Malacostraca	Amphipoda	Vibiliidae	Vibilia	australis	Yes	Yes
Euphausia_pacifica_a	Euphausiid			CCE Cruise P2007 T2 N0	L. Sala	Eukaryota	Arthropoda	Malacostraca	Euphausiacea	Euphausiidae	Euphausia	pacifica	Yes	Yes
Euphausia_pacifica_a	Euphausiid			CCE Cruise P2007 T2 N0	L. Sala	Eukaryota	Arthropoda	Malacostraca	Euphausiacea	Euphausiidae	Euphausia	pacifica	Yes	Yes
Euphausia_pacifica_b	Euphausiid			CCE Cruise P2007 T2 N0	L. Sala	Eukaryota	Arthropoda	Malacostraca	Euphausiacea	Euphausiidae	Euphausia	pacifica	Yes	Yes
Euphausia_pacifica_b	Euphausiid			CCE Cruise P2007 T2 N0	L. Sala	Eukaryota	Arthropoda	Malacostraca	Euphausiacea	Euphausiidae	Euphausia	pacifica	Yes	Yes
Euphausia_pacifica_c	Euphausiid			CCE Cruise P2007 T2 N0	L. Sala	Eukaryota	Arthropoda	Malacostraca	Euphausiacea	Euphausiidae	Euphausia	pacifica	Yes	Yes
Euphausia_pacifica_c	Euphausiid			CCE Cruise P2007 T2 N0	L. Sala	Eukaryota	Arthropoda	Malacostraca	Euphausiacea	Euphausiidae	Euphausia	pacifica	Yes	Yes
Euphausia_pacifica_d	Euphausiid			CCE Cruise P2007 T2 N0	L. Sala	Eukaryota	Arthropoda	Malacostraca	Euphausiacea	Euphausiidae	Euphausia	pacifica	Yes	Yes
Euphausia_pacifica_e	Euphausiid			CCE Cruise P2007 T2 N0	L. Sala	Eukaryota	Arthropoda	Malacostraca	Euphausiacea	Euphausiidae	Euphausia	pacifica	Yes	Yes
Euphausia_recurva	Euphausiid			CCE Cruise P1604 C2 T1 N0	L. Sala	Eukaryota	Arthropoda	Malacostraca	Euphausiacea	Euphausiidae	Euphausia	recurva	Yes	Yes
Nematoscelis_difficilis_a	Euphausiid			CCE Cruise P2007 T2 N0	L. Sala	Eukaryota	Arthropoda	Malacostraca	Euphausiacea	Euphausiidae	Nematoscelis	difficilis	Yes	Yes
Nematoscelis_difficilis_b	Euphausiid			CCE Cruise P2007 T2 N0	L. Sala	Eukaryota	Arthropoda	Malacostraca	Euphausiacea	Euphausiidae	Nematoscelis	difficilis	Yes	Yes
Nematoscelis_difficilis_c	Euphausiid			CCE Cruise P2007 T2 N0	L. Sala	Eukaryota	Arthropoda	Malacostraca	Euphausiacea	Euphausiidae	Nematoscelis	difficilis	Yes	Yes
Nematoscelis_difficilis_d	Euphausiid			CCE Cruise P2007 T2 N0	L. Sala	Eukaryota	Arthropoda	Malacostraca	Euphausiacea	Euphausiidae	Nematoscelis	difficilis	Yes	Yes
Nematoscelis_difficilis_e	Euphausiid			CCE Cruise P2007 T2 N0	L. Sala	Eukaryota	Arthropoda	Malacostraca	Euphausiacea	Euphausiidae	Nematoscelis	difficilis	Yes	Yes
Nyctiphanes_simplex	Euphausiid		furcilia	SIO Cruise SP2121 St. 1	L. Sala	Eukaryota	Arthropoda	Malacostraca	Euphausiacea	Euphausiidae	Nyctiphanes	simplex	Yes	Yes
Stylocheiron_longicorne	Euphausiid			SIO Cruise SP2121 St. 1	L. Sala	Eukaryota	Arthropoda	Malacostraca	Euphausiacea	Euphausiidae	Stylocheiron	longicorne	Yes	Yes
Stylocheiron_longicorne	Euphausiid			SIO Cruise SP2121 St. 1	L. Sala	Eukaryota	Arthropoda	Malacostraca	Euphausiacea	Euphausiidae	Stylocheiron	longicorne	No	Yes
Thysanoessa_gregaria_a	Euphausiid			CCE Cruise P2007 T2 N0	L. Sala	Eukaryota	Arthropoda	Malacostraca	Euphausiacea	Euphausiidae	Thysanoessa	gregaria	Yes	Yes
Thysanoessa_gregaria_b	Euphausiid			CCE Cruise P1408 C3T3N0	L. Sala	Eukaryota	Arthropoda	Malacostraca	Euphausiacea	Euphausiidae	Thysanoessa	gregaria	Yes	Yes
Thysanoessa_spinifera_a	Euphausiid		adults	CalCOFI 1704RL 66.7 48.7	L. Sala	Eukaryota	Arthropoda	Malacostraca	Euphausiacea	Euphausiidae	Thysanoessa	spinifera	Yes	No
Thysanoessa_spinifera_b	Euphausiid		adults	CalCOFI 1704RL 66.7 48.7	L. Sala	Eukaryota	Arthropoda	Malacostraca	Euphausiacea	Euphausiidae	Thysanoessa	spinifera	Yes	No
Ostracod_morphotype_1_medium_a	Ostracod			CCE Cruise P2007 T2 N0	S. Matthews	Eukaryota	Arthropoda	Ostracoda					Yes	Yes
Ostracod_morphotype_1_medium_a	Ostracod			CCE Cruise P2007 T2 N0	S. Matthews	Eukaryota	Arthropoda	Ostracoda					Yes	Yes
Ostracod_morphotype_1_medium_b	Ostracod			CCE Cruise P2007 T2 N0	S. Matthews	Eukaryota	Arthropoda	Ostracoda					Yes	Yes
Ostracod_morphotype_1_medium_c	Ostracod			CCE Cruise P2007 T2 N0	S. Matthews	Eukaryota	Arthropoda	Ostracoda					Yes	Yes
Ostracod_morphotype_1_medium_c	Ostracod			CCE Cruise P2007 T2 N0	S. Matthews	Eukaryota	Arthropoda	Ostracoda					Yes	Yes
Ostracod_morphotype_1_medium_d	Ostracod			CCE Cruise P2007 T2 N0	S. Matthews	Eukaryota	Arthropoda	Ostracoda					Yes	Yes
Ostracod_morphotype_1_medium_d	Ostracod			CCE Cruise P2007 T2 N0	S. Matthews	Eukaryota	Arthropoda	Ostracoda					Yes	Yes
Ostracod_morphotype_1_small_a	Ostracod			CCE Cruise P2007 T2 N0	S. Matthews	Eukaryota	Arthropoda	Ostracoda					Yes	Yes
Ostracod_morphotype_1_small_b	Ostracod			CCE Cruise P2007 T2 N0	S. Matthews	Eukaryota	Arthropoda	Ostracoda					Yes	Yes
Ostracod_morphotype_1_small_b	Ostracod			CCE Cruise P2007 T2 N0	S. Matthews	Eukaryota	Arthropoda	Ostracoda					Yes	Yes
Ostracod_morphotype_1_small_c	Ostracod			CCE Cruise P2007 T2 N0	S. Matthews	Eukaryota	Arthropoda	Ostracoda					Yes	Yes
Ostracod_morphotype_1_small_d	Ostracod			CCE Cruise P2007 T2 N0	S. Matthews	Eukaryota	Arthropoda	Ostracoda					Yes	Yes
Ostracod_morphotype_1_small_d	Ostracod			CCE Cruise P2007 T2 N0	S. Matthews	Eukaryota	Arthropoda	Ostracoda					Yes	Yes
Ostracod_morphotype_2_medium	Ostracod			CCE Cruise P2007 T2 N0	S. Matthews	Eukaryota	Arthropoda	Ostracoda					Yes	Yes
Ostracod_morphotype_2_small_a	Ostracod			CCE Cruise P2007 T2 N0	S. Matthews	Eukaryota	Arthropoda	Ostracoda					Yes	Yes
Ostracod_morphotype_2_small_a	Ostracod			CCE Cruise P2007 T2 N0	S. Matthews	Eukaryota	Arthropoda	Ostracoda					Yes	Yes
Ostracod_morphotype_2_small_b	Ostracod			CCE Cruise P2007 T2 N0	S. Matthews	Eukaryota	Arthropoda	Ostracoda					Yes	No
Ostracod_morphotype_2_small_c	Ostracod			CCE Cruise P2007 T2 N0	S. Matthews	Eukaryota	Arthropoda	Ostracoda					Yes	Yes
Ostracod_morphotype_2_small_d	Ostracod			CCE Cruise P2007 T2 N0	S. Matthews	Eukaryota	Arthropoda	Ostracoda					Yes	Yes
Ostracod_morphotype_3_a	Ostracod			CCE Cruise P2007 T2 N0	S. Matthews	Eukaryota	Arthropoda	Ostracoda					Yes	Yes
Ostracod_morphotype_3_b	Ostracod			CCE Cruise P2007 T2 N0	S. Matthews	Eukaryota	Arthropoda	Ostracoda					Yes	Yes
Ostracod_morphotype_3_b	Ostracod			CCE Cruise P2007 T2 N0	S. Matthews	Eukaryota	Arthropoda	Ostracoda					Yes	Yes
Ostracod_morphotype_3_c	Ostracod			CCE Cruise P2007 T2 N0	S. Matthews	Eukaryota	Arthropoda	Ostracoda					Yes	Yes
Ostracod_morphotype_3_c	Ostracod			CCE Cruise P2007 T2 N0	S. Matthews	Eukaryota	Arthropoda	Ostracoda					Yes	Yes
Ostracod_morphotype_4	Ostracod			CCE Cruise P2007 T2 N0	S. Matthews	Eukaryota	Arthropoda	Ostracoda					No	No
Ostracod_morphotype_5	Ostracod			CCE Cruise P2007 T2 N0	S. Matthews	Eukaryota	Arthropoda	Ostracoda					Yes	No
Ostracod_morphotype_6	Ostracod			CCE Cruise P2007 T2 N0	S. Matthews	Eukaryota	Arthropoda	Ostracoda					Yes	Yes
Ostracod_morphotype_6	Ostracod			CCE Cruise P2007 T2 N0	S. Matthews	Eukaryota	Arthropoda	Ostracoda					Yes	No
Ostracod_morphotype_7_a	Ostracod	various sizes, round		CCE Cruise P2107 C3 T7 N0	S. Matthews	Eukaryota	Arthropoda	Ostracoda					Yes	No
Ostracod_morphotype_7_b	Ostracod	various sizes, round		CCE Cruise P2107 C3 T7 N0	S. Matthews	Eukaryota	Arthropoda	Ostracoda					Yes	No
Ostracod_morphotype_7_c	Ostracod	various sizes, round		CCE Cruise P2107 C3 T7 N0	S. Matthews	Eukaryota	Arthropoda	Ostracoda					Yes	Yes
Ostracod_morphotype_7_d	Ostracod	various sizes, round		CCE Cruise P2107 C3 T7 N0	S. Matthews	Eukaryota	Arthropoda	Ostracoda					Yes	No
Ostracod_morphotype_7_e	Ostracod	various sizes, round		CCE Cruise P2107 C3 T7 N0	S. Matthews	Eukaryota	Arthropoda	Ostracoda					Yes	Yes
Ostracod_morphotype_7_f	Ostracod	various sizes, round		CCE Cruise P2107 C3 T7 N0	S. Matthews	Eukaryota	Arthropoda	Ostracoda					Yes	No
Sagitta_enflata_49	Chaetognath			CCE Cruise P1408 C2 T1 N0	L. Sala	Eukaryota	Chaetognatha	Sagittoidea	Aphragmophora	Sagittidae	Flaccisagitta		No	No
Chaetognath_morphotype_1_a	Chaetognath	thick body, removed copepod prey (eggs?) from gut		CCE Cruise P2007 T2 N0	S. Matthews	Eukaryota	Chaetognatha	Sagittoidea					No	Yes
Chaetognath_morphotype_1_b	Chaetognath	thick body, fins visible, pulled antennae (?) out of jaws, no visible prey		CCE Cruise P2007 T2 N0	S. Matthews	Eukaryota	Chaetognatha	Sagittoidea					No	No
Chaetognath_morphotype_2_a	Chaetognath	thinner body, tail fins visible but mid fins not		CCE Cruise P2007 T2 N0	S. Matthews	Eukaryota	Chaetognatha	Sagittoidea					No	Yes
Chaetognath_morphotype_2_b	Chaetognath	thinner body, tail fins visible but mid fins not		CCE Cruise P2007 T2 N0	S. Matthews	Eukaryota	Chaetognatha	Sagittoidea					No	No
Chaetognath_morphotype_3	Chaetognath	no fins visible, thinner aspect ratio of body:head than morph 1		CCE Cruise P2007 T2 N0	S. Matthews	Eukaryota	Chaetognatha	Sagittoidea					No	No
Chaetognath_morphotype_4	Chaetognath	thick body, both posterior and tail fins visible		CCE Cruise P2107 C3 T7 N0	S. Matthews	Eukaryota	Chaetognatha	Sagittoidea					No	No
Fritillaria_sp	Tunicata			SIO Cruise SP2121 St. 1	L. Sala	Eukaryota	Chordata	Appendicularia	Copelata	Fritillariidae	Fritillaria		No	No
Oikopleura_sp_a	Tunicata			SIO Cruise SP2121 St. 1	L. Sala	Eukaryota	Chordata	Appendicularia	Copelata	Oikopleuridae	Oikopleura		Yes	No
Oikopleura_sp_b	Tunicata			SIO Cruise SP2121 St. 1	L. Sala	Eukaryota	Chordata	Appendicularia	Copelata	Oikopleuridae	Oikopleura		Yes	No
Oikopleura_sp_c	Tunicata			SIO Cruise SP2121 St. 1	L. Sala	Eukaryota	Chordata	Appendicularia	Copelata	Oikopleuridae	Oikopleura		Yes	No
Oikopleura_sp_d	Tunicata			SIO Cruise SP2121 St. 1	L. Sala	Eukaryota	Chordata	Appendicularia	Copelata	Oikopleuridae	Oikopleura		Yes	No
Oikopleura_sp_e	Tunicata			SIO Cruise SP2121 St. 1	L. Sala	Eukaryota	Chordata	Appendicularia	Copelata	Oikopleuridae	Oikopleura		Yes	No
Oikopleura_sp_f	Tunicata			SIO Cruise SP2121 St. 1	L. Sala	Eukaryota	Chordata	Appendicularia	Copelata	Oikopleuridae	Oikopleura		Yes	No
Dolioletta_gegenbauri_a	Tunicata		blastozooid	CCE Cruise P1604 C3 T1 N0	L. Sala	Eukaryota	Chordata	Thaliacea	Doliolida	Doliolidae	Dolioletta	gegenbauri	Yes	No
Dolioletta_gegenbauri_b	Tunicata		blastozooid	CCE Cruise P1604 C3 T1 N0	L. Sala	Eukaryota	Chordata	Thaliacea	Doliolida	Doliolidae	Dolioletta	gegenbauri	Yes	No
Dolioletta_gegenbauri_c	Tunicata		blastozooid	CCE Cruise P1604 C3 T1 N0	L. Sala	Eukaryota	Chordata	Thaliacea	Doliolida	Doliolidae	Dolioletta	gegenbauri	Yes	No
Dolioletta_gegenbauri_d	Tunicata		blastozooid	CCE Cruise P1604 C3 T1 N0	L. Sala	Eukaryota	Chordata	Thaliacea	Doliolida	Doliolidae	Dolioletta	gegenbauri	Yes	No
Dolioletta_gegenbauri_e	Tunicata		blastozooid	CCE Cruise P1604 C3 T1 N0	L. Sala	Eukaryota	Chordata	Thaliacea	Doliolida	Doliolidae	Dolioletta	gegenbauri	Yes	No
Doliolum_denticulatum_a	Tunicata		blastozooid	SIO Cruise SP2121 St. 1	L. Sala	Eukaryota	Chordata	Thaliacea	Doliolida	Doliolidae	Doliolum	denticulatum	Yes	No
Doliolum_denticulatum_b	Tunicata		blastozooid	SIO Cruise SP2121 St. 1	L. Sala	Eukaryota	Chordata	Thaliacea	Doliolida	Doliolidae	Doliolum	denticulatum	Yes	No
Doliolum_denticulatum_b	Tunicata		blastozooid	SIO Cruise SP2121 St. 1	L. Sala	Eukaryota	Chordata	Thaliacea	Doliolida	Doliolidae	Doliolum	denticulatum	Yes	No
Doliolum_denticulatum_c	Tunicata		blastozooid	SIO Cruise SP2121 St. 1	L. Sala	Eukaryota	Chordata	Thaliacea	Doliolida	Doliolidae	Doliolum	denticulatum	Yes	No
Doliolum_denticulatum_d	Tunicata		blastozooid	SIO Cruise SP2121 St. 1	L. Sala	Eukaryota	Chordata	Thaliacea	Doliolida	Doliolidae	Doliolum	denticulatum	Yes	No
Doliolum_denticulatum_e	Tunicata		blastozooid	SIO Cruise SP2121 St. 1	L. Sala	Eukaryota	Chordata	Thaliacea	Doliolida	Doliolidae	Doliolum	denticulatum	Yes	No
Doliolum_denticulatum_f	Tunicata		blastozooid	SIO Cruise SP2121 St. 1	L. Sala	Eukaryota	Chordata	Thaliacea	Doliolida	Doliolidae	Doliolum	denticulatum	Yes	No
Doliolum_denticulatum_g	Tunicata		blastozooid	SIO Cruise SP2121 St. 1	L. Sala	Eukaryota	Chordata	Thaliacea	Doliolida	Doliolidae	Doliolum	denticulatum	Yes	No
Pyrosoma_atlanticum_a	Tunicata			CCE Cruise P2007 T2N3	L. Sala	Eukaryota	Chordata	Thaliacea	Pyrosomatida	Pyrosomatidae	Pyrosoma	atlanticum	Yes	No
Pyrosoma_atlanticum_a	Tunicata			CCE Cruise P2007 T2N3	L. Sala	Eukaryota	Chordata	Thaliacea	Pyrosomatida	Pyrosomatidae	Pyrosoma	atlanticum	Yes	No
Pyrosoma_atlanticum_b	Tunicata			CCE Cruise P2007 T2N7	L. Sala	Eukaryota	Chordata	Thaliacea	Pyrosomatida	Pyrosomatidae	Pyrosoma	atlanticum	Yes	No
Pyrosoma_atlanticum_c	Tunicata			CCE Cruise P2007 T2N8	L. Sala	Eukaryota	Chordata	Thaliacea	Pyrosomatida	Pyrosomatidae	Pyrosoma	atlanticum	Yes	No
Cyclosalpa_bakeri	Tunicata		aggregate	CCE Cruise P1408 C2 T1 N0	L. Sala	Eukaryota	Chordata	Thaliacea	Salpida	Salpidae	Cyclosalpa	bakeri	Yes	No
Salpa_aspera_a	Tunicata		aggregate	CCE Cruise P1208 C3 T4 N0	L. Sala	Eukaryota	Chordata	Thaliacea	Salpida	Salpidae	Salpa	aspera	Yes	No
Salpa_aspera_b	Tunicata		aggregate	CCE Cruise P1208 C3 T4 N0	L. Sala	Eukaryota	Chordata	Thaliacea	Salpida	Salpidae	Salpa	aspera	No	No
Salpa_aspera_47	Tunicata		aggregate	CCE Cruise P1408 C1 T4 N0	L. Sala	Eukaryota	Chordata	Thaliacea	Salpida	Salpidae	Salpa		Yes	No
Salpa_aspera_47	Tunicata		aggregate	CCE Cruise P1408 C1 T4 N0	L. Sala	Eukaryota	Chordata	Thaliacea	Salpida	Salpidae	Salpa		Yes	No
Salpa_fusiformis_48	Tunicata		aggregate	CCE Cruise P1408 C2 T1 N0	L. Sala	Eukaryota	Chordata	Thaliacea	Salpida	Salpidae	Salpa		Yes	No
Salpa_fusiformis_48	Tunicata		aggregate	CCE Cruise P1408 C2 T1 N0	L. Sala	Eukaryota	Chordata	Thaliacea	Salpida	Salpidae	Salpa		Yes	No
Nanomia_bijuga	Siphonophore		pneumatophores	CCE Cruise P1604 C3 T1 N0	L. Sala	Eukaryota	Cnidaria	Hydrozoa	Siphonophorae	Agalmatidae	Nanomia	bijuga	Yes	Yes
Chelophyes_appendiculata_a	Siphonophore				L. Sala	Eukaryota	Cnidaria	Hydrozoa	Siphonophorae	Diphyidae	Chelophyes	appendiculata	Yes	No
Chelophyes_appendiculata_b	Siphonophore				L. Sala	Eukaryota	Cnidaria	Hydrozoa	Siphonophorae	Diphyidae	Chelophyes	appendiculata	Yes	No
Chelophyes_appendiculata_b	Siphonophore				L. Sala	Eukaryota	Cnidaria	Hydrozoa	Siphonophorae	Diphyidae	Chelophyes	appendiculata	Yes	No
Chelophyes_appendiculata_c	Siphonophore				L. Sala	Eukaryota	Cnidaria	Hydrozoa	Siphonophorae	Diphyidae	Chelophyes	appendiculata	Yes	No
Chelophyes_appendiculata_c	Siphonophore				L. Sala	Eukaryota	Cnidaria	Hydrozoa	Siphonophorae	Diphyidae	Chelophyes	appendiculata	Yes	No
Diphyes_dispar	Siphonophore				L. Sala	Eukaryota	Cnidaria	Hydrozoa	Siphonophorae	Diphyidae	Diphyes	dispar	Yes	Yes
Atolla_vanhoeffeni	Cnidaria			CCE Cruise P2007 T3N1	L. Sala	Eukaryota	Cnidaria	Scyphozoa	Coronatae	Atollidae	Atolla	vanhoeffeni	Yes	Yes
Atolla_vanhoeffeni	Cnidaria			CCE Cruise P2007 T3N1	L. Sala	Eukaryota	Cnidaria	Scyphozoa	Coronatae	Atollidae	Atolla	vanhoeffeni	Yes	Yes
Periphylla_periphylla	Cnidaria			CCE Cruise P2007 T3N1	L. Sala	Eukaryota	Cnidaria	Scyphozoa	Coronatae	Periphyllidae	Periphylla	periphylla	Yes	Yes
Atlanta_spp_a	Mollusc			CCE Cruise P1408 C2 T1 N0	L. Sala	Eukaryota	Mollusca	Gastropoda	Littorinimorpha	Atlantidae	Atlanta		Yes	Yes
Atlanta_spp_b	Mollusc			CCE Cruise P1408 C2 T1 N0	L. Sala	Eukaryota	Mollusca	Gastropoda	Littorinimorpha	Atlantidae	Atlanta		Yes	Yes
Atlanta_spp_c	Mollusc			CCE Cruise P1408 C2 T1 N0	L. Sala	Eukaryota	Mollusca	Gastropoda	Littorinimorpha	Atlantidae	Atlanta		Yes	Yes
Gymnosome_Clione_limacina_a	Mollusc			CCE Cruise P1408 C3T3N0	L. Sala	Eukaryota	Mollusca	Gastropoda	Pteropoda	Clionidae	Clione	limacina	Yes	Yes
Gymnosome_Clione_limacina_a	Mollusc			CCE Cruise P1408 C3T3N0	L. Sala	Eukaryota	Mollusca	Gastropoda	Pteropoda	Clionidae	Clione	limacina	Yes	Yes
Gymnosome_Clione_limacina_b	Mollusc			CCE Cruise P1408 C3T3N0	L. Sala	Eukaryota	Mollusca	Gastropoda	Pteropoda	Clionidae	Clione	limacina	Yes	Yes
Clione_limacina	Mollusc			CCE Cruise P1408 C2 T1 N0	L. Sala	Eukaryota	Mollusca	Gastropoda	Pteropoda	Clionidae	Clione		Yes	Yes
Clione_limacina	Mollusc			CCE Cruise P1408 C2 T1 N0	L. Sala	Eukaryota	Mollusca	Gastropoda	Pteropoda	Clionidae	Clione		Yes	Yes
Cuvierina_columnella	Mollusc			CCE Cruise P2007 T2 N0	L. Sala	Eukaryota	Mollusca	Gastropoda	Pteropoda	Cuvierinidae	Cuvierina	columnella	Yes	Yes
Cuvierina_columnella	Mollusc			CCE Cruise P2007 T2 N0	L. Sala	Eukaryota	Mollusca	Gastropoda	Pteropoda	Cuvierinidae	Cuvierina	columnella	Yes	Yes
Corolla_spectabilis	Mollusc			CCE Cruise P2007 T3N8	L. Sala	Eukaryota	Mollusca	Gastropoda	Pteropoda	Cymbuliidae	Corolla	spectabilis	Yes	No
Hyalocylis_striata_a	Mollusc	no shells but almost positive this species		CCE Cruise P1408 C2 T1 N0	L. Sala	Eukaryota	Mollusca	Gastropoda	Pteropoda	Hyalocylidae	Hyalocylis		Yes	Yes
Hyalocylis_striata_a	Mollusc	no shells but almost positive this species		CCE Cruise P1408 C2 T1 N0	L. Sala	Eukaryota	Mollusca	Gastropoda	Pteropoda	Hyalocylidae	Hyalocylis		Yes	Yes
Hyalocylis_striata_b	Mollusc	no shells but almost positive this species		CCE Cruise P1408 C2 T1 N0	L. Sala	Eukaryota	Mollusca	Gastropoda	Pteropoda	Hyalocylidae	Hyalocylis		Yes	Yes
Hyalocylis_striata_b	Mollusc	no shells but almost positive this species		CCE Cruise P1408 C2 T1 N0	L. Sala	Eukaryota	Mollusca	Gastropoda	Pteropoda	Hyalocylidae	Hyalocylis		Yes	Yes
Hyalocylis_striata_b	Mollusc	no shells but almost positive this species		CCE Cruise P1408 C2 T1 N0	L. Sala	Eukaryota	Mollusca	Gastropoda	Pteropoda	Hyalocylidae	Hyalocylis		Yes	Yes
Hyalocylis_striata_b	Mollusc	no shells but almost positive this species		CCE Cruise P1408 C2 T1 N0	L. Sala	Eukaryota	Mollusca	Gastropoda	Pteropoda	Hyalocylidae	Hyalocylis		Yes	Yes
Hyalocylis_striata_c	Mollusc	no shells but almost positive this species		CCE Cruise P1408 C2 T1 N0	L. Sala	Eukaryota	Mollusca	Gastropoda	Pteropoda	Hyalocylidae	Hyalocylis		Yes	Yes
Hyalocylis_striata_c	Mollusc	no shells but almost positive this species		CCE Cruise P1408 C2 T1 N0	L. Sala	Eukaryota	Mollusca	Gastropoda	Pteropoda	Hyalocylidae	Hyalocylis		Yes	Yes
Hyalocylis_striata_d	Mollusc	no shells but almost positive this species		CCE Cruise P1408 C2 T1 N0	L. Sala	Eukaryota	Mollusca	Gastropoda	Pteropoda	Hyalocylidae	Hyalocylis		Yes	Yes
Hyalocylis_striata_d	Mollusc	no shells but almost positive this species		CCE Cruise P1408 C2 T1 N0	L. Sala	Eukaryota	Mollusca	Gastropoda	Pteropoda	Hyalocylidae	Hyalocylis		Yes	Yes
Limacina_helacina_helacina	Mollusc	6 whorls	89	CalCOFI 1704RL 66.7 48.7	L. Sala	Eukaryota	Mollusca	Gastropoda	Pteropoda	Limacinidae	Limacina	helacina	Yes	No
