# Supplementary material for: Divergent patterns of zooplankton connectivity in the epipelagic and mesopelagic zones of the eastern North Pacific
Source: Ecol Evol. 2023 Nov 5;13(11):e10664. doi: 10.1002/ece3.10664 (PMC10625861; doi:10.1002/ece3.10664)
Supplement: Supplementary file 3 — Table S2 [file ECE3-13-e10664-s004.xlsx]

## Sheet: TableS2A_SummaryStatistics
Table S2A. Summary statistics for each biological sample at the two molecular marker regions (COI and 18S), calculated for the raw sequencing data and the zooplankton sequencing remaining after bioinformatic processing, quality filtering, and removal of contaminants.
COI
Raw Sequences		Zooplankton Sequences
Total	3834095	Total	2411212
Average	79877	Average	50233.6
Max	211782	Max	139550
Min	23877	Min	7430
18S
Raw Sequences		Zooplankton Sequences
Total	2393381	Total	2295818
Average	49862.1	Average	47829.5
Max	89999	Max	89795
Min	12148	Min	9514

## Sheet: TableS2B_sample_metadata
Table S2B. Sample metadata and total sequencing depth at each marker for each biological sample after merging technical replicates. Sample ID: Unique sample ID including MOCNESS tow number and net number; Initital COI sequences: Number of raw sequences recovered at the COI marker after dada2 denoising; COI sequences, zooplankton: Number of zooplankton sequences retained at the COI marker after re…
Sample ID	Initial COI sequences	COI sequences, zooplankton	Initial 18S sequences	18S sequences, zooplankton	Cruise	Station	Tow	Net	Min. depth	Max. depth	Diel
M7N1	78404	63306	43452	43272	NH1208	7	7	1	796.8	1001.5	day
M7N2	130072	95042	55059	54337	NH1208	7	7	2	600.9	795.7	day
M7N3	86585	60282	49639	49194	NH1208	7	7	3	400.7	599.9	day
M7N4	60322	37182	72953	72692	NH1208	7	7	4	201.5	400.1	day
M7N5	28289	8118	58157	57803	NH1208	7	7	5	101.4	200.8	day
M7N6	89425	49640	65505	65233	NH1208	7	7	6	51.7	101.1	day
M7N7	81046	54990	62304	62230	NH1208	7	7	7	26.8	51.2	day
M7N8	85635	50858	58640	58382	NH1208	7	7	8	-1.4	26.2	day
M8N1	73809	57919	59865	59674	NH1208	7	8	1	785	999.2	night
M8N2	75733	56991	54330	53940	NH1208	7	8	2	600.9	785.3	night
M8N3	82610	55451	47474	46864	NH1208	7	8	3	494.6	600.3	night
M8N4	49100	34935	47098	47018	NH1208	7	8	4	300.6	493.8	night
M8N5	23877	13544	24787	24202	NH1208	7	8	5	100.2	299.6	night
M8N6	88675	41959	61524	58804	NH1208	7	8	6	51.1	98.7	night
M8N7	71259	29860	74316	73804	NH1208	7	8	7	24.5	51.3	night
M8N8	90926	52816	43006	42698	NH1208	7	8	8	-0.3	24.2	night
M11N1	83997	70131	37802	37288	NH1208	15	11	1	801.2	1000.4	day
M11N2	74405	50050	45014	44665	NH1208	15	11	2	601.5	800.5	day
M11N3	56402	52559	70972	70699	NH1208	15	11	3	400.8	601.1	day
M11N4	60723	44208	60157	59797	NH1208	15	11	4	201.4	400.4	day
M11N5	34970	24890	55828	55535	NH1208	15	11	5	102.6	200.7	day
M11N6	99115	65140	69003	68754	NH1208	15	11	6	52.2	102.2	day
M11N7	109654	68669	89999	89795	NH1208	15	11	7	25.8	51.8	day
M11N8	98319	59760	13638	9514	NH1208	15	11	8	0.3	25.7	day
M12N1	70032	61799	50236	49848	NH1208	15	12	1	799.3	998.2	night
M12N2	79378	48512	46532	45914	NH1208	15	12	2	699.8	798	night
M12N3	54204	47828	56657	56631	NH1208	15	12	3	399.4	699.5	night
M12N4	70079	51991	41981	40752	NH1208	15	12	4	184.4	398.1	night
M12N5	33486	29853	12148	11479	NH1208	15	12	5	101.1	183.9	night
M12N6	107889	101432	27160	25264	NH1208	15	12	6	51.4	101.3	night
M12N7	95744	70590	77828	76901	NH1208	15	12	7	25.5	51.9	night
M12N8	87616	78745	46730	46248	NH1208	15	12	8	-0.6	25.2	night
M26N1	67912	63175	43930	43892	NH1208	34	26	1	800.3	1000.8	night
M26N2	76452	24085	58590	58423	NH1208	34	26	2	600.4	799.8	night
M26N3	111960	10793	34192	33407	NH1208	34	26	3	401.9	600.1	night
M26N4	75816	43824	42731	30710	NH1208	34	26	4	200.3	401.2	night
M26N5	32263	18655	49436	35181	NH1208	34	26	5	101.6	200.3	night
M26N6	211782	139550	68735	52832	NH1208	34	26	6	51.4	101.4	night
M26N7	106544	58596	52643	48621	NH1208	34	26	7	26.6	51.1	night
M26N8	114495	37242	47161	44696	NH1208	34	26	8	1.4	26.8	night
M25N1	50446	47668	40155	40079	NH1208	34	25	1	785.9	995.3	day
M25N2	85056	71596	40824	40777	NH1208	34	25	2	600.5	784.6	day
M25N3	77961	7430	43944	43762	NH1208	34	25	3	400.7	599.9	day
M25N4	70246	20860	45539	45246	NH1208	34	25	4	201.2	400.2	day
M25N5	29542	18009	23452	21999	NH1208	34	25	5	101.2	201.4	day
M25N6	109332	67582	53841	33908	NH1208	34	25	6	51.8	101.9	day
M25N7	102710	39810	34134	29934	NH1208	34	25	7	23.6	52	day
M25N8	99798	53287	34280	33120	NH1208	34	25	8	0.6	23.6	day
NC	1625	109	0	0	nc	na	na	na	na	na	na

## Sheet: Table_S2C_COI_replicates
Table S2C. Sequencing depth and number of zooplankton reads for all technical replicates of the COI marker. Sample number: Unique identifier within sequencing library, corresponds to .fastq files on NCBI; Marker: amplicon region; replicate: technical replicate number; Sample ID: unique biological sample ID, corresponds to sample metadata; marker-f-index: 6 base pair foward index for the inner set…
Sample number	marker	replicate	Sample ID	marker-f-index	marker-r-index	tag-f-index	tag-r-index	Initial Sequencing Depth	Zooplankton Sequences
S701	COI	rep1	M7N1	ATCACG	GTGGCC	TAGATCGC	TCGCCTTA	21688	17890
S702	COI	rep1	M7N2	ATCACG	GTTTCG	CTCTCTAT	TCGCCTTA	49179	36085
S703	COI	rep1	M7N3	ATCACG	CGTACG	TATCCTCT	TCGCCTTA	33944	23734
S704	COI	rep1	M7N4	ATCACG	GAGTGG	AGAGTAGA	TCGCCTTA	14443	8922
S705	COI	rep1	M7N5	ATCACG	ACTGAT	GTAAGGAG	TCGCCTTA	0	0
S706	COI	rep1	M7N6	ATCACG	ATTCCT	ACTGCATA	TCGCCTTA	23953	13260
S707	COI	rep1	M7N7	ATCACG	TTCCAC	AAGGAGTA	TCGCCTTA	25290	17276
S708	COI	rep1	M7N8	ATCACG	TTGGCA	CTAAGCCT	TCGCCTTA	20754	13012
S709	COI	rep1	M8N1	CGATGT	GTGGCC	TAGATCGC	CTAGTACG	19102	15293
S710	COI	rep1	M8N2	CGATGT	GTTTCG	CTCTCTAT	CTAGTACG	23751	17917
S711	COI	rep1	M8N3	CGATGT	CGTACG	TATCCTCT	CTAGTACG	35383	24403
S712	COI	rep1	M8N4	CGATGT	GAGTGG	AGAGTAGA	CTAGTACG	13488	9746
S713	COI	rep1	M8N5	CGATGT	ACTGAT	GTAAGGAG	CTAGTACG	0	0
S714	COI	rep1	M8N6	CGATGT	ATTCCT	ACTGCATA	CTAGTACG	26972	12905
S715	COI	rep1	M8N7	CGATGT	TTCCAC	AAGGAGTA	CTAGTACG	20774	8688
S716	COI	rep1	M8N8	CGATGT	TTGGCA	CTAAGCCT	CTAGTACG	26823	16136
S717	COI	rep1	M11N1	TTAGGC	GTGGCC	TAGATCGC	TTCTGCCT	26650	22243
S718	COI	rep1	M11N2	TTAGGC	GTTTCG	CTCTCTAT	TTCTGCCT	23019	15480
S719	COI	rep1	M11N3	TTAGGC	CGTACG	TATCCTCT	TTCTGCCT	17012	15777
S720	COI	rep1	M11N4	TTAGGC	GAGTGG	AGAGTAGA	TTCTGCCT	15699	11601
S721	COI	rep1	M11N5	TTAGGC	ACTGAT	GTAAGGAG	TTCTGCCT	0	0
S722	COI	rep1	M11N6	TTAGGC	ATTCCT	ACTGCATA	TTCTGCCT	29078	18612
S723	COI	rep1	M11N7	TTAGGC	TTCCAC	AAGGAGTA	TTCTGCCT	33373	17770
S724	COI	rep1	M11N8	TTAGGC	TTGGCA	CTAAGCCT	TTCTGCCT	25699	15476
S725	COI	rep1	M12N1	TGACCA	GTGGCC	TAGATCGC	GCTCAGGA	13756	12585
S726	COI	rep1	M12N2	TGACCA	GTTTCG	CTCTCTAT	GCTCAGGA	25757	15777
S727	COI	rep1	M12N3	TGACCA	CGTACG	TATCCTCT	GCTCAGGA	17358	15305
S728	COI	rep1	M12N4	TGACCA	GAGTGG	AGAGTAGA	GCTCAGGA	18813	13659
S729	COI	rep1	M12N5	TGACCA	ACTGAT	GTAAGGAG	GCTCAGGA	0	0
S730	COI	rep1	M12N6	TGACCA	ATTCCT	ACTGCATA	GCTCAGGA	37101	34846
S731	COI	rep1	M12N7	TGACCA	TTCCAC	AAGGAGTA	GCTCAGGA	8507	7112
S732	COI	rep1	M12N8	TGACCA	TTGGCA	CTAAGCCT	GCTCAGGA	30389	27408
S733	COI	rep1	M26N1	ACAGTG	GTGGCC	TAGATCGC	AGGAGTCC	15890	14798
S734	COI	rep1	M26N2	ACAGTG	GTTTCG	CTCTCTAT	AGGAGTCC	24892	7011
S735	COI	rep1	M26N3	ACAGTG	CGTACG	TATCCTCT	AGGAGTCC	30654	2453
S736	COI	rep1	M26N4	ACAGTG	GAGTGG	AGAGTAGA	AGGAGTCC	19133	10582
S737	COI	rep1	M26N5	ACAGTG	ACTGAT	GTAAGGAG	AGGAGTCC	0	0
S738	COI	rep1	M26N6	ACAGTG	ATTCCT	ACTGCATA	AGGAGTCC	34919	22954
S739	COI	rep1	M26N7	ACAGTG	TTCCAC	AAGGAGTA	AGGAGTCC	33825	18567
S740	COI	rep1	M26N8	ACAGTG	TTGGCA	CTAAGCCT	AGGAGTCC	43260	14504
S741	COI	rep1	M25N1	GCCAAT	GTGGCC	TAGATCGC	CATGCCTA	13114	12640
S742	COI	rep1	M25N2	GCCAAT	GTTTCG	CTCTCTAT	CATGCCTA	27502	23147
S743	COI	rep1	M25N3	GCCAAT	CGTACG	TATCCTCT	CATGCCTA	28226	2405
S744	COI	rep1	M25N4	GCCAAT	GAGTGG	AGAGTAGA	CATGCCTA	19464	5746
S745	COI	rep1	M25N5	GCCAAT	ACTGAT	GTAAGGAG	CATGCCTA	0	0
S746	COI	rep1	M25N6	GCCAAT	ATTCCT	ACTGCATA	CATGCCTA	28312	16994
S747	COI	rep1	M25N7	GCCAAT	TTCCAC	AAGGAGTA	CATGCCTA	28030	10689
S748	COI	rep1	M25N8	GCCAAT	TTGGCA	CTAAGCCT	CATGCCTA	27023	14115
S749	COI	rep1	MOCK-EVEN	ATCACG	TCGCAA	GTCTTAGG	TCGCCTTA	36360	27791
S750	COI	rep1	MOCK-STAGGERED	ATCACG	CTACCG	GTCTTAGG	GCTCAGGA	36447	21736
S751	COI	rep1	NC	CGATGT	GATGGA	GTCTTAGG	GTAGAGAG	246
S752	COI	rep2	M7N1	CAGATC	GTGGCC	TAGATCGC	GTAGAGAG	26180	20994
S753	COI	rep2	M7N2	CAGATC	GTTTCG	CTCTCTAT	GTAGAGAG	28543	20465
S754	COI	rep2	M7N3	CAGATC	CGTACG	TATCCTCT	GTAGAGAG	25261	17598
S755	COI	rep2	M7N4	CAGATC	GAGTGG	AGAGTAGA	GTAGAGAG	13652	8528
S756	COI	rep2	M7N5	CAGATC	ACTGAT	GTAAGGAG	GTAGAGAG	0	0
S757	COI	rep2	M7N6	CAGATC	ATTCCT	ACTGCATA	GTAGAGAG	28387	15686
S758	COI	rep2	M7N7	CAGATC	TTCCAC	AAGGAGTA	GTAGAGAG	22875	15780
S759	COI	rep2	M7N8	CAGATC	TTGGCA	CTAAGCCT	GTAGAGAG	30243	16954
S760	COI	rep2	M8N1	ACTTGA	GTGGCC	TAGATCGC	CCTCTCTG	27336	21874
S761	COI	rep2	M8N2	ACTTGA	GTTTCG	CTCTCTAT	CCTCTCTG	24262	17939
S762	COI	rep2	M8N3	ACTTGA	CGTACG	TATCCTCT	CCTCTCTG	23753	15503
S763	COI	rep2	M8N4	ACTTGA	GAGTGG	AGAGTAGA	CCTCTCTG	14371	10280
S764	COI	rep2	M8N5	ACTTGA	ACTGAT	GTAAGGAG	CCTCTCTG	0	0
S765	COI	rep2	M8N6	ACTTGA	ATTCCT	ACTGCATA	CCTCTCTG	26748	11680
S766	COI	rep2	M8N7	ACTTGA	TTCCAC	AAGGAGTA	CCTCTCTG	25788	10847
S767	COI	rep2	M8N8	ACTTGA	TTGGCA	CTAAGCCT	CCTCTCTG	31972	18337
S768	COI	rep2	M11N1	GATCAG	GTGGCC	TAGATCGC	AGCGTAGC	25233	20720
S769	COI	rep2	M11N2	GATCAG	GTTTCG	CTCTCTAT	AGCGTAGC	24274	16158
S770	COI	rep2	M11N3	GATCAG	CGTACG	TATCCTCT	AGCGTAGC	17975	16919
S771	COI	rep2	M11N4	GATCAG	GAGTGG	AGAGTAGA	AGCGTAGC	15702	11463
S772	COI	rep2	M11N5	GATCAG	ACTGAT	GTAAGGAG	AGCGTAGC	0	0
S773	COI	rep2	M11N6	GATCAG	ATTCCT	ACTGCATA	AGCGTAGC	30945	20668
S774	COI	rep2	M11N7	GATCAG	TTCCAC	AAGGAGTA	AGCGTAGC	28981	18333
S775	COI	rep2	M11N8	GATCAG	TTGGCA	CTAAGCCT	AGCGTAGC	41957	24924
S776	COI	rep2	M12N1	TAGCTT	GTGGCC	TAGATCGC	CAGCCTCG	23997	21125
S777	COI	rep2	M12N2	TAGCTT	GTTTCG	CTCTCTAT	CAGCCTCG	23324	14065
S778	COI	rep2	M12N3	TAGCTT	CGTACG	TATCCTCT	CAGCCTCG	16066	14234
S779	COI	rep2	M12N4	TAGCTT	GAGTGG	AGAGTAGA	CAGCCTCG	18512	13633
S780	COI	rep2	M12N5	TAGCTT	ACTGAT	GTAAGGAG	CAGCCTCG	0	0
S781	COI	rep2	M12N6	TAGCTT	ATTCCT	ACTGCATA	CAGCCTCG	27769	25942
S782	COI	rep2	M12N7	TAGCTT	TTCCAC	AAGGAGTA	CAGCCTCG	47342	33879
S783	COI	rep2	M12N8	TAGCTT	TTGGCA	CTAAGCCT	CAGCCTCG	24343	21821
S784	COI	rep2	M26N1	GGCTAC	GTGGCC	TAGATCGC	TGCCTCTT	20082	18581
S785	COI	rep2	M26N2	GGCTAC	GTTTCG	CTCTCTAT	TGCCTCTT	23940	7731
S786	COI	rep2	M26N3	GGCTAC	CGTACG	TATCCTCT	TGCCTCTT	24321	1931
S787	COI	rep2	M26N4	GGCTAC	GAGTGG	AGAGTAGA	TGCCTCTT	18501	11030
S788	COI	rep2	M26N5	GGCTAC	ACTGAT	GTAAGGAG	TGCCTCTT	0	0
S789	COI	rep2	M26N6	GGCTAC	ATTCCT	ACTGCATA	TGCCTCTT	32314	21112
S790	COI	rep2	M26N7	GGCTAC	TTCCAC	AAGGAGTA	TGCCTCTT	32525	17932
S791	COI	rep2	M26N8	GGCTAC	TTGGCA	CTAAGCCT	TGCCTCTT	31314	10100
S792	COI	rep2	M25N1	CTTGTA	GTGGCC	TAGATCGC	TCCTCTAC	11498	11109
S793	COI	rep2	M25N2	CTTGTA	GTTTCG	CTCTCTAT	TCCTCTAC	28878	24493
S794	COI	rep2	M25N3	CTTGTA	CGTACG	TATCCTCT	TCCTCTAC	23614	3151
S795	COI	rep2	M25N4	CTTGTA	GAGTGG	AGAGTAGA	TCCTCTAC	21462	7628
S796	COI	rep2	M25N5	CTTGTA	ACTGAT	GTAAGGAG	TCCTCTAC	0	0
S797	COI	rep2	M25N6	CTTGTA	ATTCCT	ACTGCATA	TCCTCTAC	32533	20408
S798	COI	rep2	M25N7	CTTGTA	TTCCAC	AAGGAGTA	TCCTCTAC	33155	13318
S799	COI	rep2	M25N8	CTTGTA	TTGGCA	CTAAGCCT	TCCTCTAC	37680	21048
S800	COI	rep2	MOCK-EVEN	ATCACG	GTACAC	GTCTTAGG	CTAGTACG	34792	27132
S801	COI	rep2	MOCK-STAGGERED	CGATGT	TCGCAA	GTCTTAGG	AGGAGTCC	38523	23465
S802	COI	rep2	NC	CGATGT	CTACCG	GTCTTAGG	CCTCTCTG	1379	0
S803	COI	rep3	M7N1	ATCACG	TCGCAA	CGTCTAAT	TCGCCTTA	30536	24422
S804	COI	rep3	M7N2	ATCACG	GTACAC	TCTCTCCG	TCGCCTTA	52350	38492
S805	COI	rep3	M7N3	ATCACG	GATGGA	TCGACTAG	TCGCCTTA	27380	18950
S806	COI	rep3	M7N4	ATCACG	CTACCG	TTCTAGCT	TCGCCTTA	32227	19732
S807	COI	rep3	M7N5	CGATGT	TCGCAA	CCTAGAGT	TCGCCTTA	28289	8118
S808	COI	rep3	M7N6	CGATGT	GTACAC	CTATTAAG	TCGCCTTA	37085	20694
S809	COI	rep3	M7N7	CGATGT	GATGGA	AAGGCTAT	TCGCCTTA	32881	21934
S810	COI	rep3	M7N8	CGATGT	CTACCG	GAGCCTTA	TCGCCTTA	34638	20892
S811	COI	rep3	M8N1	TTAGGC	TCGCAA	CGTCTAAT	CTAGTACG	27371	20752
S812	COI	rep3	M8N2	TTAGGC	GTACAC	TCTCTCCG	CTAGTACG	27720	21135
S813	COI	rep3	M8N3	TTAGGC	GATGGA	TCGACTAG	CTAGTACG	23474	15545
S814	COI	rep3	M8N4	TTAGGC	CTACCG	TTCTAGCT	CTAGTACG	21241	14909
S815	COI	rep3	M8N5	TGACCA	TCGCAA	CCTAGAGT	CTAGTACG	23877	13544
S816	COI	rep3	M8N6	TGACCA	GTACAC	CTATTAAG	CTAGTACG	34955	17374
S817	COI	rep3	M8N7	TGACCA	GATGGA	AAGGCTAT	CTAGTACG	24697	10325
S818	COI	rep3	M8N8	TGACCA	CTACCG	GAGCCTTA	CTAGTACG	32131	18343
S819	COI	rep3	M11N1	ACAGTG	TCGCAA	CGTCTAAT	TTCTGCCT	32114	27168
S820	COI	rep3	M11N2	ACAGTG	GTACAC	TCTCTCCG	TTCTGCCT	27112	18412
S821	COI	rep3	M11N3	ACAGTG	GATGGA	TCGACTAG	TTCTGCCT	21415	19863
S822	COI	rep3	M11N4	ACAGTG	CTACCG	TTCTAGCT	TTCTGCCT	29322	21144
S823	COI	rep3	M11N5	GCCAAT	TCGCAA	CCTAGAGT	TTCTGCCT	34970	24890
S824	COI	rep3	M11N6	GCCAAT	GTACAC	CTATTAAG	TTCTGCCT	39092	25860
S825	COI	rep3	M11N7	GCCAAT	GATGGA	AAGGCTAT	TTCTGCCT	47300	32566
S826	COI	rep3	M11N8	GCCAAT	CTACCG	GAGCCTTA	TTCTGCCT	30663	19360
S827	COI	rep3	M12N1	CAGATC	TCGCAA	CGTCTAAT	GCTCAGGA	32279	28089
S828	COI	rep3	M12N2	CAGATC	GTACAC	TCTCTCCG	GCTCAGGA	30297	18670
S829	COI	rep3	M12N3	CAGATC	GATGGA	TCGACTAG	GCTCAGGA	20780	18289
S830	COI	rep3	M12N4	CAGATC	CTACCG	TTCTAGCT	GCTCAGGA	32754	24699
S831	COI	rep3	M12N5	ACTTGA	TCGCAA	CCTAGAGT	GCTCAGGA	33486	29853
S832	COI	rep3	M12N6	ACTTGA	GTACAC	CTATTAAG	GCTCAGGA	43019	40644
S833	COI	rep3	M12N7	ACTTGA	GATGGA	AAGGCTAT	GCTCAGGA	39895	29599
S834	COI	rep3	M12N8	ACTTGA	CTACCG	GAGCCTTA	GCTCAGGA	32884	29516
S835	COI	rep3	M26N1	GATCAG	TCGCAA	CGTCTAAT	AGGAGTCC	31940	29796
S836	COI	rep3	M26N2	GATCAG	GTACAC	TCTCTCCG	AGGAGTCC	27620	9343
S837	COI	rep3	M26N3	GATCAG	GATGGA	TCGACTAG	AGGAGTCC	56985	6409
S838	COI	rep3	M26N4	GATCAG	CTACCG	TTCTAGCT	AGGAGTCC	38182	22212
S839	COI	rep3	M26N5	TAGCTT	TCGCAA	CCTAGAGT	AGGAGTCC	32263	18655
S840	COI	rep3	M26N6	TAGCTT	GTACAC	CTATTAAG	AGGAGTCC	144549	95484
S841	COI	rep3	M26N7	TAGCTT	GATGGA	AAGGCTAT	AGGAGTCC	40194	22097
S842	COI	rep3	M26N8	TAGCTT	CTACCG	GAGCCTTA	AGGAGTCC	39921	12638
S843	COI	rep3	M25N1	GGCTAC	TCGCAA	CGTCTAAT	CATGCCTA	25834	23919
S844	COI	rep3	M25N2	GGCTAC	GTACAC	TCTCTCCG	CATGCCTA	28676	23956
S845	COI	rep3	M25N3	GGCTAC	GATGGA	TCGACTAG	CATGCCTA	26121	1874
S846	COI	rep3	M25N4	GGCTAC	CTACCG	TTCTAGCT	CATGCCTA	29320	7486
S847	COI	rep3	M25N5	CTTGTA	TCGCAA	CCTAGAGT	CATGCCTA	29542	18009
S848	COI	rep3	M25N6	CTTGTA	GTACAC	CTATTAAG	CATGCCTA	48487	30180
S849	COI	rep3	M25N7	CTTGTA	GATGGA	AAGGCTAT	CATGCCTA	41525	15803
S850	COI	rep3	M25N8	CTTGTA	CTACCG	GAGCCTTA	CATGCCTA	35095	18124
S851	COI	rep3	MOCK-EVEN	ATCACG	GATGGA	GTCTTAGG	TTCTGCCT	40336	31331
S852	COI	rep3	MOCK-STAGGERED	CGATGT	GTACAC	GTCTTAGG	CATGCCTA	35219	20689

## Sheet: TableS2D_18S_replicates
Table S2D. Sequencing depth and number of zooplankton reads for all technical replicates of the 18S marker. Sample number: Unique identifier within sequencing library, corresponds to .fastq files on NCBI; Marker: amplicon region; replicate: technical replicate number; Sample ID: unique biological sample ID, corresponds to sample metadata; marker-f-index: 6 base pair foward index for the inner set…
Sample number	marker	replicate	Sample ID	marker-f-index	marker-r-index	tag-f-index	tag-r-index	Initial Sequencing Depth	Zooplankton Sequences
S853	18S	rep1	M7N1	ATCACG	GTGGCC	GCGTAAGA	TCGCCTTA	23202	23090
S854	18S	rep1	M7N2	ATCACG	GTTTCG	TTATGCGA	TCGCCTTA	18229	17964
S855	18S	rep1	M7N3	ATCACG	CGTACG	AGCGCTAG	TCGCCTTA	17783	17619
S856	18S	rep1	M7N4	ATCACG	GAGTGG	GATATCGA	TCGCCTTA	25547	25455
S857	18S	rep1	M7N5	ATCACG	ACTGAT	CGCAGACG	TCGCCTTA	28389	28198
S858	18S	rep1	M7N6	ATCACG	ATTCCT	TATGAGTA	TCGCCTTA	17374	17304
S859	18S	rep1	M7N7	ATCACG	TTCCAC	AGGTGCGT	TCGCCTTA	23748	23721
S860	18S	rep1	M7N8	ATCACG	TTGGCA	GAACATAC	TCGCCTTA	19342	19243
S861	18S	rep1	M8N1	CGATGT	GTGGCC	GCGTAAGA	CTAGTACG	21126	21038
S862	18S	rep1	M8N2	CGATGT	GTTTCG	TTATGCGA	CTAGTACG	20784	20624
S863	18S	rep1	M8N3	CGATGT	CGTACG	AGCGCTAG	CTAGTACG	14310	14113
S864	18S	rep1	M8N4	CGATGT	GAGTGG	GATATCGA	CTAGTACG	14746	14723
S865	18S	rep1	M8N5	CGATGT	ACTGAT	CGCAGACG	CTAGTACG	11576	11276
S866	18S	rep1	M8N6	CGATGT	ATTCCT	TATGAGTA	CTAGTACG	15032	14344
S867	18S	rep1	M8N7	CGATGT	TTCCAC	AGGTGCGT	CTAGTACG	17224	17080
S868	18S	rep1	M8N8	CGATGT	TTGGCA	GAACATAC	CTAGTACG	13889	13768
S869	18S	rep1	M11N1	TTAGGC	GTGGCC	GCGTAAGA	TTCTGCCT	19914	19656
S870	18S	rep1	M11N2	TTAGGC	GTTTCG	TTATGCGA	TTCTGCCT	12535	12452
S871	18S	rep1	M11N3	TTAGGC	CGTACG	AGCGCTAG	TTCTGCCT	23622	23529
S872	18S	rep1	M11N4	TTAGGC	GAGTGG	GATATCGA	TTCTGCCT	19358	19241
S873	18S	rep1	M11N5	TTAGGC	ACTGAT	CGCAGACG	TTCTGCCT	38895	38692
S874	18S	rep1	M11N6	TTAGGC	ATTCCT	TATGAGTA	TTCTGCCT	25744	25650
S875	18S	rep1	M11N7	TTAGGC	TTCCAC	AGGTGCGT	TTCTGCCT	31196	31107
S876	18S	rep1	M11N8	TTAGGC	TTGGCA	GAACATAC	TTCTGCCT	4090	2708
S877	18S	rep1	M12N1	TGACCA	GTGGCC	GCGTAAGA	GCTCAGGA	27576	27412
S878	18S	rep1	M12N2	TGACCA	GTTTCG	TTATGCGA	GCTCAGGA	18483	18250
S879	18S	rep1	M12N3	TGACCA	CGTACG	AGCGCTAG	GCTCAGGA	23086	23081
S880	18S	rep1	M12N4	TGACCA	GAGTGG	GATATCGA	GCTCAGGA	16400	15869
S881	18S	rep1	M12N5	TGACCA	ACTGAT	CGCAGACG	GCTCAGGA	5306	4983
S882	18S	rep1	M12N6	TGACCA	ATTCCT	TATGAGTA	GCTCAGGA	8255	7722
S883	18S	rep1	M12N7	TGACCA	TTCCAC	AGGTGCGT	GCTCAGGA	26318	26001
S884	18S	rep1	M12N8	TGACCA	TTGGCA	GAACATAC	GCTCAGGA	16467	16271
S885	18S	rep1	M26N1	ACAGTG	GTGGCC	GCGTAAGA	AGGAGTCC	23655	23641
S886	18S	rep1	M26N2	ACAGTG	GTTTCG	TTATGCGA	AGGAGTCC	23416	23344
S887	18S	rep1	M26N3	ACAGTG	CGTACG	AGCGCTAG	AGGAGTCC	11765	11395
S888	18S	rep1	M26N4	ACAGTG	GAGTGG	GATATCGA	AGGAGTCC	14611	10465
S889	18S	rep1	M26N5	ACAGTG	ACTGAT	CGCAGACG	AGGAGTCC	17535	12612
S890	18S	rep1	M26N6	ACAGTG	ATTCCT	TATGAGTA	AGGAGTCC	21380	16587
S891	18S	rep1	M26N7	ACAGTG	TTCCAC	AGGTGCGT	AGGAGTCC	18268	16825
S892	18S	rep1	M26N8	ACAGTG	TTGGCA	GAACATAC	AGGAGTCC	16958	16021
S893	18S	rep1	M25N1	GCCAAT	GTGGCC	GCGTAAGA	CATGCCTA	19998	19971
S894	18S	rep1	M25N2	GCCAAT	GTTTCG	TTATGCGA	CATGCCTA	13988	13973
S895	18S	rep1	M25N3	GCCAAT	CGTACG	AGCGCTAG	CATGCCTA	12989	12950
S896	18S	rep1	M25N4	GCCAAT	GAGTGG	GATATCGA	CATGCCTA	13956	13863
S897	18S	rep1	M25N5	GCCAAT	ACTGAT	CGCAGACG	CATGCCTA	11104	10432
S898	18S	rep1	M25N6	GCCAAT	ATTCCT	TATGAGTA	CATGCCTA	17054	10974
S899	18S	rep1	M25N7	GCCAAT	TTCCAC	AGGTGCGT	CATGCCTA	9411	8285
S900	18S	rep1	M25N8	GCCAAT	TTGGCA	GAACATAC	CATGCCTA	10755	10389
S901	18S	rep1	MOCK-EVEN	ATCACG	GTGCCA	ACTGATCG	TCGCCTTA	2	2
S902	18S	rep1	MOCK-STAGGERED	ATCACG	CTACCG	ACTGATCG	GCTCAGGA	19545	16600
S903	18S	rep1	NC	CGATGT	GATGGA	ACTGATCG	GTAGAGAG	61	0
S904	18S	rep2	M7N1	CAGATC	GTGGCC	GCGTAAGA	GTAGAGAG	20247	20179
S905	18S	rep2	M7N2	CAGATC	GTTTCG	TTATGCGA	GTAGAGAG	19959	19694
S906	18S	rep2	M7N3	CAGATC	CGTACG	AGCGCTAG	GTAGAGAG	16659	16510
S907	18S	rep2	M7N4	CAGATC	GAGTGG	GATATCGA	GTAGAGAG	28018	27916
S908	18S	rep2	M7N5	CAGATC	ACTGAT	CGCAGACG	GTAGAGAG	29754	29591
S909	18S	rep2	M7N6	CAGATC	ATTCCT	TATGAGTA	GTAGAGAG	33035	32900
S910	18S	rep2	M7N7	CAGATC	TTCCAC	AGGTGCGT	GTAGAGAG	20304	20285
S911	18S	rep2	M7N8	CAGATC	TTGGCA	GAACATAC	GTAGAGAG	19928	19838
S912	18S	rep2	M8N1	ACTTGA	GTGGCC	GCGTAAGA	CCTCTCTG	38732	38629
S913	18S	rep2	M8N2	ACTTGA	GTTTCG	TTATGCGA	CCTCTCTG	19316	19161
S914	18S	rep2	M8N3	ACTTGA	CGTACG	AGCGCTAG	CCTCTCTG	15983	15752
S915	18S	rep2	M8N4	ACTTGA	GAGTGG	GATATCGA	CCTCTCTG	16951	16916
S916	18S	rep2	M8N5	ACTTGA	ACTGAT	CGCAGACG	CCTCTCTG	13203	12919
S917	18S	rep2	M8N6	ACTTGA	ATTCCT	TATGAGTA	CCTCTCTG	29770	28471
S918	18S	rep2	M8N7	ACTTGA	TTCCAC	AGGTGCGT	CCTCTCTG	21993	21842
S919	18S	rep2	M8N8	ACTTGA	TTGGCA	GAACATAC	CCTCTCTG	14010	13915
S920	18S	rep2	M11N1	GATCAG	GTGGCC	GCGTAAGA	AGCGTAGC	17883	17627
S921	18S	rep2	M11N2	GATCAG	GTTTCG	TTATGCGA	AGCGTAGC	19545	19389
S922	18S	rep2	M11N3	GATCAG	CGTACG	AGCGCTAG	AGCGTAGC	19239	19158
S923	18S	rep2	M11N4	GATCAG	GAGTGG	GATATCGA	AGCGTAGC	17288	17179
S924	18S	rep2	M11N5	GATCAG	ACTGAT	CGCAGACG	AGCGTAGC	16920	16830
S925	18S	rep2	M11N6	GATCAG	ATTCCT	TATGAGTA	AGCGTAGC	18937	18879
S926	18S	rep2	M11N7	GATCAG	TTCCAC	AGGTGCGT	AGCGTAGC	30126	30080
S927	18S	rep2	M11N8	GATCAG	TTGGCA	GAACATAC	AGCGTAGC	3326	2143
S928	18S	rep2	M12N1	TAGCTT	GTGGCC	GCGTAAGA	CAGCCTCG	22651	22427
S929	18S	rep2	M12N2	TAGCTT	GTTTCG	TTATGCGA	CAGCCTCG	15619	15398
S930	18S	rep2	M12N3	TAGCTT	CGTACG	AGCGCTAG	CAGCCTCG	18812	18804
S931	18S	rep2	M12N4	TAGCTT	GAGTGG	GATATCGA	CAGCCTCG	13044	12669
S932	18S	rep2	M12N5	TAGCTT	ACTGAT	CGCAGACG	CAGCCTCG	6842	6496
S933	18S	rep2	M12N6	TAGCTT	ATTCCT	TATGAGTA	CAGCCTCG	12122	11235
S934	18S	rep2	M12N7	TAGCTT	TTCCAC	AGGTGCGT	CAGCCTCG	25721	25407
S935	18S	rep2	M12N8	TAGCTT	TTGGCA	GAACATAC	CAGCCTCG	14605	14450
S936	18S	rep2	M26N1	GGCTAC	GTGGCC	GCGTAAGA	TGCCTCTT	20269	20245
S937	18S	rep2	M26N2	GGCTAC	GTTTCG	TTATGCGA	TGCCTCTT	20017	19963
S938	18S	rep2	M26N3	GGCTAC	CGTACG	AGCGCTAG	TGCCTCTT	11238	11021
S939	18S	rep2	M26N4	GGCTAC	GAGTGG	GATATCGA	TGCCTCTT	14913	10592
S940	18S	rep2	M26N5	GGCTAC	ACTGAT	CGCAGACG	TGCCTCTT	31895	22565
S941	18S	rep2	M26N6	GGCTAC	ATTCCT	TATGAGTA	TGCCTCTT	23613	17927
S942	18S	rep2	M26N7	GGCTAC	TTCCAC	AGGTGCGT	TGCCTCTT	17136	15758
S943	18S	rep2	M26N8	GGCTAC	TTGGCA	GAACATAC	TGCCTCTT	14621	13780
S944	18S	rep2	M25N1	CTTGTA	GTGGCC	GCGTAAGA	TCCTCTAC	20151	20102
S945	18S	rep2	M25N2	CTTGTA	GTTTCG	TTATGCGA	TCCTCTAC	16456	16433
S946	18S	rep2	M25N3	CTTGTA	CGTACG	AGCGCTAG	TCCTCTAC	11446	11355
S947	18S	rep2	M25N4	CTTGTA	GAGTGG	GATATCGA	TCCTCTAC	15547	15454
S948	18S	rep2	M25N5	CTTGTA	ACTGAT	CGCAGACG	TCCTCTAC	12342	11561
S949	18S	rep2	M25N6	CTTGTA	ATTCCT	TATGAGTA	TCCTCTAC	18848	11505
S950	18S	rep2	M25N7	CTTGTA	TTCCAC	AGGTGCGT	TCCTCTAC	12993	11160
S951	18S	rep2	M25N8	CTTGTA	TTGGCA	GAACATAC	TCCTCTAC	9706	9348
S952	18S	rep2	MOCK-EVEN	ATCACG	GTACAC	ACTGATCG	CTAGTACG	15799	14968
S953	18S	rep2	MOCK-STAGGERED	CGATGT	GTGCCA	ACTGATCG	AGGAGTCC	12	9
S954	18S	rep2	NC	CGATGT	CTACCG	ACTGATCG	CCTCTCTG	48	0
S955	18S	rep3	M7N1	ATCACG	GTGCCA	CGTCTAAT	GTAGAGAG	3	3
S956	18S	rep3	M7N2	ATCACG	GTACAC	TCTCTCCG	GTAGAGAG	16871	16679
S957	18S	rep3	M7N3	ATCACG	GATGGA	TCGACTAG	GTAGAGAG	15197	15065
S958	18S	rep3	M7N4	ATCACG	CTACCG	TTCTAGCT	GTAGAGAG	19388	19321
S959	18S	rep3	M7N5	CGATGT	GTGCCA	CCTAGAGT	GTAGAGAG	14	14
S960	18S	rep3	M7N6	CGATGT	GTACAC	CTATTAAG	GTAGAGAG	15096	15029
S961	18S	rep3	M7N7	CGATGT	GATGGA	AAGGCTAT	GTAGAGAG	18252	18224
S962	18S	rep3	M7N8	CGATGT	CTACCG	GAGCCTTA	GTAGAGAG	19370	19301
S963	18S	rep3	M8N1	TTAGGC	GTGCCA	CGTCTAAT	CCTCTCTG	7	7
S964	18S	rep3	M8N2	TTAGGC	GTACAC	TCTCTCCG	CCTCTCTG	14230	14155
S965	18S	rep3	M8N3	TTAGGC	GATGGA	TCGACTAG	CCTCTCTG	17181	16999
S966	18S	rep3	M8N4	TTAGGC	CTACCG	TTCTAGCT	CCTCTCTG	15401	15379
S967	18S	rep3	M8N5	TGACCA	GTGCCA	CCTAGAGT	CCTCTCTG	8	7
S968	18S	rep3	M8N6	TGACCA	GTACAC	CTATTAAG	CCTCTCTG	16722	15989
S969	18S	rep3	M8N7	TGACCA	GATGGA	AAGGCTAT	CCTCTCTG	35099	34882
S970	18S	rep3	M8N8	TGACCA	CTACCG	GAGCCTTA	CCTCTCTG	15107	15015
S971	18S	rep3	M11N1	ACAGTG	GTGCCA	CGTCTAAT	AGCGTAGC	5	5
S972	18S	rep3	M11N2	ACAGTG	GTACAC	TCTCTCCG	AGCGTAGC	12934	12824
S973	18S	rep3	M11N3	ACAGTG	GATGGA	TCGACTAG	AGCGTAGC	28111	28012
S974	18S	rep3	M11N4	ACAGTG	CTACCG	TTCTAGCT	AGCGTAGC	23511	23377
S975	18S	rep3	M11N5	GCCAAT	GTGCCA	CCTAGAGT	AGCGTAGC	13	13
S976	18S	rep3	M11N6	GCCAAT	GTACAC	CTATTAAG	AGCGTAGC	24322	24225
S977	18S	rep3	M11N7	GCCAAT	GATGGA	AAGGCTAT	AGCGTAGC	28677	28608
S978	18S	rep3	M11N8	GCCAAT	CTACCG	GAGCCTTA	AGCGTAGC	6222	4663
S979	18S	rep3	M12N1	CAGATC	GTGCCA	CGTCTAAT	CAGCCTCG	9	9
S980	18S	rep3	M12N2	CAGATC	GTACAC	TCTCTCCG	CAGCCTCG	12430	12266
S981	18S	rep3	M12N3	CAGATC	GATGGA	TCGACTAG	CAGCCTCG	14759	14746
S982	18S	rep3	M12N4	CAGATC	CTACCG	TTCTAGCT	CAGCCTCG	12537	12214
S983	18S	rep3	M12N5	ACTTGA	GTGCCA	CCTAGAGT	CAGCCTCG	0	0
S984	18S	rep3	M12N6	ACTTGA	GTACAC	CTATTAAG	CAGCCTCG	6783	6307
S985	18S	rep3	M12N7	ACTTGA	GATGGA	AAGGCTAT	CAGCCTCG	25789	25493
S986	18S	rep3	M12N8	ACTTGA	CTACCG	GAGCCTTA	CAGCCTCG	15658	15527
S987	18S	rep3	M26N1	GATCAG	GTGCCA	CGTCTAAT	TGCCTCTT	6	6
S988	18S	rep3	M26N2	GATCAG	GTACAC	TCTCTCCG	TGCCTCTT	15157	15116
S989	18S	rep3	M26N3	GATCAG	GATGGA	TCGACTAG	TGCCTCTT	11189	10991
S990	18S	rep3	M26N4	GATCAG	CTACCG	TTCTAGCT	TGCCTCTT	13207	9653
S991	18S	rep3	M26N5	TAGCTT	GTGCCA	CCTAGAGT	TGCCTCTT	6	4
S992	18S	rep3	M26N6	TAGCTT	GTACAC	CTATTAAG	TGCCTCTT	23742	18318
S993	18S	rep3	M26N7	TAGCTT	GATGGA	AAGGCTAT	TGCCTCTT	17239	16038
S994	18S	rep3	M26N8	TAGCTT	CTACCG	GAGCCTTA	TGCCTCTT	15582	14895
S995	18S	rep3	M25N1	GGCTAC	GTGCCA	CGTCTAAT	TCCTCTAC	6	6
S996	18S	rep3	M25N2	GGCTAC	GTACAC	TCTCTCCG	TCCTCTAC	10380	10371
S997	18S	rep3	M25N3	GGCTAC	GATGGA	TCGACTAG	TCCTCTAC	19509	19457
S998	18S	rep3	M25N4	GGCTAC	CTACCG	TTCTAGCT	TCCTCTAC	16036	15929
S999	18S	rep3	M25N5	CTTGTA	GTGCCA	CCTAGAGT	TCCTCTAC	6	6
S1000	18S	rep3	M25N6	CTTGTA	GTACAC	CTATTAAG	TCCTCTAC	17939	11429
S1001	18S	rep3	M25N7	CTTGTA	GATGGA	AAGGCTAT	TCCTCTAC	11730	10489
S1002	18S	rep3	M25N8	CTTGTA	CTACCG	GAGCCTTA	TCCTCTAC	13819	13383
S1003	18S	rep3	MOCK-EVEN	ATCACG	GATGGA	ACTGATCG	TTCTGCCT	17946	16981
