# Supplementary material for: Divergent patterns of zooplankton connectivity in the epipelagic and mesopelagic zones of the eastern North Pacific
Source: Ecol Evol. 2023 Nov 5;13(11):e10664. doi: 10.1002/ece3.10664 (PMC10625861; doi:10.1002/ece3.10664)
Supplement: Supplementary file 4 — Table S3 [file ECE3-13-e10664-s002.xlsx]

## Sheet: traits_db
Taxonomy String	Species	Kingdom	Phylum	Subphylum	Class	Subclass	Superorder	Order	Family	Genus	Min Size	Min Size Ref	Min Size Notes	Max Size	Max Size Ref	Max Size Notes	Diet	Diet Ref	Diet Notes	Feeding Behavior	Feeding Behavior Ref	Spawning	Spawning Ref	Spawning Notes	Evidence for Asexual Repro (Y/N)	Asexual Repro Ref	Asexual Repro Notes	DVM Behavior	DVM Source	Carbon	Carbon Ref	Transparency	Transparency Source	Mid-ID of Sequences Likely?
Animalia		Animalia									nd			nd			nd			nd		nd			nd				sequences			nd
Animalia		Animalia									nd			nd			nd			nd		nd			nd				sequences			nd
Animalia Annelida Subphylum Polychaeta		Animalia	Annelida	Subphylum	Polychaeta						nd			nd			nd			nd		nd			nd				sequences	I	Kiørboe 2013	1	Zooglider
Animalia Annelida Subphylum Polychaeta Errantia Superorder		Animalia	Annelida	Subphylum	Polychaeta	Errantia	Superorder				nd			nd			Carnivore	Falchaud and Jumars 1979		nd		nd			nd				sequences	I	Kiørboe 2013	1	Zooglider
Animalia Annelida Subphylum Polychaeta Errantia Superorder Amphinomida Amphinomidae Hipponoe Hipponoe gaudichaudi	Hipponoe gaudichaudi	Animalia	Annelida	Subphylum	Polychaeta	Errantia	Superorder	Amphinomida	Amphinomidae	Hipponoe	NA			97	Moazzam and Moazzam 2019	mm	Carnivore	Falchaud and Jumars 1979		Cruise	Falchaud and Jumars 1979	Brooding	Wilson 1991		No	Rouse et al. 2022			sequences	I	Kiørboe 2013	1	Zooglider
Animalia Annelida Subphylum Polychaeta Errantia Superorder Eunicida		Animalia	Annelida	Subphylum	Polychaeta	Errantia	Superorder	Eunicida			nd			nd			Carnivore			Cruise	Venkatesan and Mohamed 2015	nd	nd	No	Venkatesan and Mohamed 2015				sequences	I	Kiørboe 2013	1	Zooglider
Animalia Annelida Subphylum Polychaeta Errantia Superorder Eunicida Eunicidae Leodice Leodice harassii	Leodice harassii	Animalia	Annelida	Subphylum	Polychaeta	Errantia	Superorder	Eunicida	Eunicidae	Leodice	nd			nd			Carnivore			Cruise	Venkatesan and Mohamed 2015	nd	nd	No	Venkatesan and Mohamed 2015				sequences	I	Kiørboe 2013	1	Zooglider
Animalia Annelida Subphylum Polychaeta Errantia Superorder Phyllodocida		Animalia	Annelida	Subphylum	Polychaeta	Errantia	Superorder	Phyllodocida			nd			nd			Carnivore	Falchaud and Jumars 1979		nd		nd			nd				sequences	I	Kiørboe 2013	1	Zooglider
Animalia Annelida Subphylum Polychaeta Errantia Superorder Phyllodocida Alciopidae Genus Species	Species	Animalia	Annelida	Subphylum	Polychaeta	Errantia	Superorder	Phyllodocida	Alciopidae	Genus	nd			nd			Carnivore			Cruise	Falchaud and Jumars 1979	Broadcast	Eckelbarger and Rice 1988		No	Rouse et al. 2022	Not listed, but possible		sequences	I	Kiørboe 2013	1	Zooglider
Animalia Annelida Subphylum Polychaeta Errantia Superorder Phyllodocida Alciopidae Vanadis		Animalia	Annelida	Subphylum	Polychaeta	Errantia	Superorder	Phyllodocida	Alciopidae	Vanadis	nd			nd			Carnivore	Falchaud and Jumars 1979		Cruise	Falchaud and Jumars 1979	Broadcast	Eckelbarger and Rice 1988		No	Rouse et al. 2022	Not listed, but possible		sequences	I	Kiørboe 2013	1	Zooglider
Animalia Annelida Subphylum Polychaeta Errantia Superorder Phyllodocida Alciopidae Vanadis Vanadis formosa	Vanadis formosa	Animalia	Annelida	Subphylum	Polychaeta	Errantia	Superorder	Phyllodocida	Alciopidae	Vanadis	NA			250	Dales 1957	mm	Carnivore	Falchaud and Jumars 1979		Cruise	Falchaud and Jumars 1979	Broadcast	Eckelbarger and Rice 1988		No	Rouse et al. 2022	Not listed, but possible		sequences	I	Kiørboe 2013	1	Zooglider
Animalia Annelida Subphylum Polychaeta Errantia Superorder Phyllodocida Alciopidae Vanadis Vanadis formosa	Vanadis formosa	Animalia	Annelida	Subphylum	Polychaeta	Errantia	Superorder	Phyllodocida	Alciopidae	Vanadis	NA			250	Dales 1957	mm	Carnivore	Falchaud and Jumars 1979		Cruise	Falchaud and Jumars 1979	Broadcast	Eckelbarger and Rice 1988		No	Rouse et al. 2022	Not listed, but possible		sequences	I	Kiørboe 2013	1	Zooglider
Animalia Annelida Subphylum Polychaeta Errantia Superorder Phyllodocida Glyceridae Glycera		Animalia	Annelida	Subphylum	Polychaeta	Errantia	Superorder	Phyllodocida	Glyceridae	Glycera	nd			nd			Carnivore	Falchaud and Jumars 1979		Cruise	Falchaud and Jumars 1979	Broadcast	Eckelbarger and Rice 1988		No	Rouse et al. 2022	Not listed, but possible		sequences	I	Kiørboe 2013	1	Zooglider	yes
Animalia Annelida Subphylum Polychaeta Errantia Superorder Phyllodocida Glyceridae Glycera Glycera fallax	Glycera fallax	Animalia	Annelida	Subphylum	Polychaeta	Errantia	Superorder	Phyllodocida	Glyceridae	Glycera	NA			33	Choi et al. 2015	mm	Carnivore	Falchaud and Jumars 1979		Cruise	Falchaud and Jumars 1979	Broadcast	Eckelbarger and Rice 1988		No	Rouse et al. 2022	Not listed, but possible		sequences	I	Kiørboe 2013	1	Zooglider	yes
Animalia Annelida Subphylum Polychaeta Errantia Superorder Phyllodocida Lopadorrhynchidae Pelagobia Pelagobia longicirrata	Pelagobia longicirrata	Animalia	Annelida	Subphylum	Polychaeta	Errantia	Superorder	Phyllodocida	Lopadorrhynchidae	Pelagobia	NA			25	Dales 1957	mm	Carnivore	Falchaud and Jumars 1979		Cruise	Falchaud and Jumars 1979	Broadcast	Eckelbarger and Rice 1988	uncertain	No	Rouse et al. 2022	Not listed, but possible		sequences	I	Kiørboe 2013	1	Zooglider
Animalia Annelida Subphylum Polychaeta Errantia Superorder Phyllodocida Nereididae Micronereis Micronereis nanaimoensis	Micronereis nanaimoensis	Animalia	Annelida	Subphylum	Polychaeta	Errantia	Superorder	Phyllodocida	Nereididae	Micronereis	13	Reish 1961	mm	15	Reish 1961	mm	Carnivore	Falchaud and Jumars 1979		Cruise	Falchaud and Jumars 1979	Broadcast	Berkeley and Berkeley 1953		No	Rouse et al. 2022	Not listed, but possible		sequences	I	Kiørboe 2013	1	Zooglider
Animalia Annelida Subphylum Polychaeta Errantia Superorder Phyllodocida Phyllodocidae		Animalia	Annelida	Subphylum	Polychaeta	Errantia	Superorder	Phyllodocida	Phyllodocidae		nd			nd			Carnivore	Falchaud and Jumars 1979		Cruise	Falchaud and Jumars 1979	Broadcast	Wilson 1991		No	Rouse et al. 2022	Not listed, but possible		sequences	I	Kiørboe 2013	1	Zooglider
Animalia Annelida Subphylum Polychaeta Errantia Superorder Phyllodocida Phyllodocidae Mysta		Animalia	Annelida	Subphylum	Polychaeta	Errantia	Superorder	Phyllodocida	Phyllodocidae	Mysta	nd			nd			Carnivore	Falchaud and Jumars 1979		Cruise	Falchaud and Jumars 1979	Broadcast	Wilson 1991		No	Rouse et al. 2022	Not listed, but possible		sequences	I	Kiørboe 2013	1	Zooglider	yes
Animalia Annelida Subphylum Polychaeta Errantia Superorder Phyllodocida Phyllodocidae Mysta Mysta picta	Mysta picta	Animalia	Annelida	Subphylum	Polychaeta	Errantia	Superorder	Phyllodocida	Phyllodocidae	Mysta	1	Dales 1957	mm	30	Dales 1957	mm	Carnivore	Falchaud and Jumars 1979		Cruise	Falchaud and Jumars 1979	Broadcast	Wilson 1991		No	Rouse et al. 2022	Not listed, but possible		sequences	I	Kiørboe 2013	1	Zooglider	yes
Animalia Annelida Subphylum Polychaeta Errantia Superorder Phyllodocida Polynoidae Arctonoe Arctonoe vittata	Arctonoe vittata	Animalia	Annelida	Subphylum	Polychaeta	Errantia	Superorder	Phyllodocida	Polynoidae	Arctonoe	nd			nd			Carnivore			nd		nd			nd		nd		sequences	I	Kiørboe 2013	1	Zooglider
Animalia Annelida Subphylum Polychaeta Errantia Superorder Phyllodocida Tomopteridae Enapteris		Animalia	Annelida	Subphylum	Polychaeta	Errantia	Superorder	Phyllodocida	Tomopteridae	Enapteris	nd			nd			Carnivore	Falchaud and Jumars 1979		Cruise	Falchaud and Jumars 1979	Brooding	Simmons 2009		Yes	Rouse et al. 2022			sequences	I	Kiørboe 2013	1	Zooglider	yes
Animalia Annelida Subphylum Polychaeta Errantia Superorder Phyllodocida Tomopteridae Enapteris Enapteris euchaeta	Enapteris euchaeta	Animalia	Annelida	Subphylum	Polychaeta	Errantia	Superorder	Phyllodocida	Tomopteridae	Enapteris	NA			100	Dales 1957	mm	Carnivore	Falchaud and Jumars 1979		Cruise	Falchaud and Jumars 1979	Brooding	Simmons 2009		Yes	Rouse et al. 2022			sequences	I	Kiørboe 2013	1	Zooglider	yes
Animalia Annelida Subphylum Polychaeta Errantia Superorder Phyllodocida Tomopteridae Genus Species	Species	Animalia	Annelida	Subphylum	Polychaeta	Errantia	Superorder	Phyllodocida	Tomopteridae	Genus	nd			nd			Carnivore	Falchaud and Jumars 1979		Cruise	Falchaud and Jumars 1979	Brooding	Simmons 2009		Yes	Rouse et al. 2022			sequences	I	Kiørboe 2013	1	Zooglider
Animalia Annelida Subphylum Polychaeta Errantia Superorder Phyllodocida Typhloscolecidae Travisiopsis Travisiopsis coniceps	Travisiopsis coniceps	Animalia	Annelida	Subphylum	Polychaeta	Errantia	Superorder	Phyllodocida	Typhloscolecidae	Travisiopsis	NA			30	Dales 1957	mm	Carnivore	Falchaud and Jumars 1979		Cruise	Falchaud and Jumars 1979	NA			No	Rouse et al. 2022	Not listed, but possible		sequences	I	Kiørboe 2013	1	Zooglider
Animalia Annelida Subphylum Polychaeta Sedentaria Superorder Order Chaetopteridae Phyllochaetopterus		Animalia	Annelida	Subphylum	Polychaeta	Sedentaria	Superorder	Order	Chaetopteridae	Phyllochaetopterus	nd			nd			nd			nd		nd			No	Rouse et al. 2022			sequences	I	Kiørboe 2013	1	Zooglider
Animalia Annelida Subphylum Polychaeta Sedentaria Superorder Spionida Spionidae Boccardia Boccardia pugettensis	Boccardia pugettensis	Animalia	Annelida	Subphylum	Polychaeta	Sedentaria	Superorder	Spionida	Spionidae	Boccardia	NA			25	Blake 1979	mm	Omnivore	Taghon and Greene 1992		Suspension	Taghon and Greene 1992	Brooding	Wilson 1991		No	Rouse et al. 2022			sequences	I	Kiørboe 2013	1	Zooglider
Animalia Annelida Subphylum Polychaeta Sedentaria Superorder Terebellida Flabelligeridae Poeobius Poeobius meseres	Poeobius meseres	Animalia	Annelida	Subphylum	Polychaeta	Sedentaria	Superorder	Terebellida	Flabelligeridae	Poeobius	NA			27	Burnette et al. 2005	mm	Omnivore	Burnette et al. 2005		Suspension	Burnette et al. 2005	Broadcast	Burnette et al. 2005		No	Rouse et al. 2022			sequences	I	Kiørboe 2013	1	Zooglider
Animalia Arthropoda Crustacea		Animalia	Arthropoda	Crustacea							nd			nd			nd			nd		nd			nd				sequences	NG	Kiørboe 2013	na
Animalia Arthropoda Crustacea Branchiopoda Diplostraca Cladocera Ctenopoda Sididae Penilia Penilia avirostris	Penilia avirostris	Animalia	Arthropoda	Crustacea	Branchiopoda	Diplostraca	Cladocera	Ctenopoda	Sididae	Penilia	NA			1.4	Davies and Skotwinski 2012	mm	Herbivore	Katechakis and Stibor 2004		Suspension	Katechakis and Stibor 2004	Brooding	Korovchinsky 2000		Yes	Korovchinsky 2000			sequences	NG	Kiørboe 2013	3	Zooglider
Animalia Arthropoda Crustacea Branchiopoda Diplostraca Cladocera Onychopoda Cercopagididae Cercopagis Cercopagis Cercopagis pengoi	Cercopagis Cercopagis pengoi	Animalia	Arthropoda	Crustacea	Branchiopoda	Diplostraca	Cladocera	Onychopoda	Cercopagididae	Cercopagis	nd			nd			nd			nd		nd			nd				sequences	NG	Kiørboe 2013	3	Zooglider
Animalia Arthropoda Crustacea Branchiopoda Diplostraca Cladocera Onychopoda Podonidae Evadne Evadne nordmanni	Evadne nordmanni	Animalia	Arthropoda	Crustacea	Branchiopoda	Diplostraca	Cladocera	Onychopoda	Podonidae	Evadne	NA			1.4	Davies and Skotwinski 2012	mm	Herbivore	Katechakis and Stibor 2004		Suspension	Katechakis and Stibor 2004	Brooding	Lively and Johnson 1994		Yes	Lively and Johnson 1994			sequences	NG	Kiørboe 2013	3	Zooglider
Animalia Arthropoda Crustacea Branchiopoda Diplostraca Cladocera Onychopoda Podonidae Pseudevadne Pseudevadne tergestina	Pseudevadne tergestina	Animalia	Arthropoda	Crustacea	Branchiopoda	Diplostraca	Cladocera	Onychopoda	Podonidae	Pseudevadne	NA			1.3	Davies and Skotwinski 2012	mm	Herbivore	Katechakis and Stibor 2004		Suspension	Katechakis and Stibor 2004	Brooding	Lively and Johnson 1994		Yes	Lively and Johnson 1994			sequences	NG	Kiørboe 2013	3	Zooglider
Animalia Arthropoda Crustacea Hexanauplia		Animalia	Arthropoda	Crustacea	Hexanauplia						nd			nd			nd			nd		nd			No	Mauchline 1998			sequences	NG	Kiørboe 2013	4	Zooglider
Animalia Arthropoda Crustacea Hexanauplia Copepoda		Animalia	Arthropoda	Crustacea	Hexanauplia	Copepoda					nd			nd			nd			nd		nd			No	Mauchline 1998			sequences	NG	Kiørboe 2013	4	Zooglider
Animalia Arthropoda Crustacea Hexanauplia Copepoda		Animalia	Arthropoda	Crustacea	Hexanauplia	Copepoda					nd			nd			nd			nd		nd			No	Mauchline 1998			sequences	NG	Kiørboe 2013	4	Zooglider
Animalia Arthropoda Crustacea Hexanauplia Copepoda Gymnoplea Calanoida		Animalia	Arthropoda	Crustacea	Hexanauplia	Copepoda	Gymnoplea	Calanoida			nd			nd			nd			nd		nd			No	Mauchline 1998			sequences	NG	Kiørboe 2013	4	Zooglider
Animalia Arthropoda Crustacea Hexanauplia Copepoda Gymnoplea Calanoida		Animalia	Arthropoda	Crustacea	Hexanauplia	Copepoda	Gymnoplea	Calanoida			nd			nd			nd			nd		nd			No	Mauchline 1998			sequences	NG	Kiørboe 2013	4	Zooglider
Animalia Arthropoda Crustacea Hexanauplia Copepoda Gymnoplea Calanoida Acartiidae Acartia Acartia Acartia negligens	Acartia Acartia negligens	Animalia	Arthropoda	Crustacea	Hexanauplia	Copepoda	Gymnoplea	Calanoida	Acartiidae	Acartia	0.8	Benedetti et al. 2016		2.7	Benedetti et al. 2016		Herbivore	Benedetti et al. 2016		NA	Benedetti et al. 2016	Broadcast	Brun et al. 2017		No	Mauchline 1998		No	sequences	NG	Kiørboe 2013	4	Zooglider
Animalia Arthropoda Crustacea Hexanauplia Copepoda Gymnoplea Calanoida Acartiidae Acartia Acartia Acartiura longiremis	Acartia Acartiura longiremis	Animalia	Arthropoda	Crustacea	Hexanauplia	Copepoda	Gymnoplea	Calanoida	Acartiidae	Acartia	NA			1.2	Razouls et al. 2005	mm	Herbivore	Benedetti et al. 2016		NA	Benedetti et al. 2016	Broadcast	Brun et al. 2017		No	Mauchline 1998		No	sequences	NG	Kiørboe 2013	4	Zooglider
Animalia Arthropoda Crustacea Hexanauplia Copepoda Gymnoplea Calanoida Aetideidae		Animalia	Arthropoda	Crustacea	Hexanauplia	Copepoda	Gymnoplea	Calanoida	Aetideidae		nd			nd			nd			nd		nd			No	Mauchline 1998			sequences	NG	Kiørboe 2013	4	Zooglider
Animalia Arthropoda Crustacea Hexanauplia Copepoda Gymnoplea Calanoida Aetideidae Aetideopsis Aetideopsis multiserrata	Aetideopsis multiserrata	Animalia	Arthropoda	Crustacea	Hexanauplia	Copepoda	Gymnoplea	Calanoida	Aetideidae	Aetideopsis	2.2	Brun et al. 2017		3.54	Brun et al. 2017		Carnivore	Benedetti et al. 2016		Ambush	Benedetti et al. 2016	Broadcast	Brun et al. 2017		No	Mauchline 1998		NA	sequences	NG	Kiørboe 2013	4	Zooglider
Animalia Arthropoda Crustacea Hexanauplia Copepoda Gymnoplea Calanoida Aetideidae Aetideus Aetideus bradyi	Aetideus bradyi	Animalia	Arthropoda	Crustacea	Hexanauplia	Copepoda	Gymnoplea	Calanoida	Aetideidae	Aetideus	nd			nd			nd			nd		nd			No	Mauchline 1998			sequences	NG	Kiørboe 2013	4	Zooglider
Animalia Arthropoda Crustacea Hexanauplia Copepoda Gymnoplea Calanoida Aetideidae Euchirella		Animalia	Arthropoda	Crustacea	Hexanauplia	Copepoda	Gymnoplea	Calanoida	Aetideidae	Euchirella	nd			nd			Omnivore	Benedetti et al. 2016		NA	Benedetti et al. 2016	Brooding	Benedetti et al. 2016		No	Mauchline 1998		No	sequences	NG	Kiørboe 2013	4	Zooglider	yes
Animalia Arthropoda Crustacea Hexanauplia Copepoda Gymnoplea Calanoida Aetideidae Euchirella Euchirella amoena	Euchirella amoena	Animalia	Arthropoda	Crustacea	Hexanauplia	Copepoda	Gymnoplea	Calanoida	Aetideidae	Euchirella	2.7	Brun et al. 2017		4	Brun et al. 2017		Omnivore	Benedetti et al. 2016		NA	Benedetti et al. 2016	Brooding	Benedetti et al. 2016		No	Mauchline 1998		Strong	sequences	NG	Kiørboe 2013	4	Zooglider
Animalia Arthropoda Crustacea Hexanauplia Copepoda Gymnoplea Calanoida Aetideidae Euchirella Euchirella curticauda	Euchirella curticauda	Animalia	Arthropoda	Crustacea	Hexanauplia	Copepoda	Gymnoplea	Calanoida	Aetideidae	Euchirella	2.5	Brun et al. 2017		4.94	Brun et al. 2017		Omnivore	Benedetti et al. 2016		NA	Benedetti et al. 2016	Brooding	Benedetti et al. 2016		No	Mauchline 1998		Strong	sequences	NG	Kiørboe 2013	4	Zooglider
Animalia Arthropoda Crustacea Hexanauplia Copepoda Gymnoplea Calanoida Aetideidae Euchirella Euchirella pulchra	Euchirella pulchra	Animalia	Arthropoda	Crustacea	Hexanauplia	Copepoda	Gymnoplea	Calanoida	Aetideidae	Euchirella	2.88	Brun et al. 2017		4.4	Brun et al. 2017		Omnivore	Benedetti et al. 2016		NA	Benedetti et al. 2016	Brooding	Benedetti et al. 2016		No	Mauchline 1998		Strong	sequences	NG	Kiørboe 2013	4	Zooglider
Animalia Arthropoda Crustacea Hexanauplia Copepoda Gymnoplea Calanoida Aetideidae Euchirella Euchirella rostrata	Euchirella rostrata	Animalia	Arthropoda	Crustacea	Hexanauplia	Copepoda	Gymnoplea	Calanoida	Aetideidae	Euchirella	2	Benedetti et al. 2016		4.7	Benedetti et al. 2016		Omnivore	Benedetti et al. 2016		NA	Benedetti et al. 2016	Brooding	Benedetti et al. 2016		No	Mauchline 1998		No	sequences	NG	Kiørboe 2013	4	Zooglider
Animalia Arthropoda Crustacea Hexanauplia Copepoda Gymnoplea Calanoida Aetideidae Euchirella Euchirella splendens	Euchirella splendens	Animalia	Arthropoda	Crustacea	Hexanauplia	Copepoda	Gymnoplea	Calanoida	Aetideidae	Euchirella	3.88	Brun et al. 2017		5.2	Brun et al. 2017		Omnivore	Benedetti et al. 2016		NA	Benedetti et al. 2016	Brooding	Benedetti et al. 2016		No	Mauchline 1998		No	sequences	NG	Kiørboe 2013	4	Zooglider	yes
Animalia Arthropoda Crustacea Hexanauplia Copepoda Gymnoplea Calanoida Aetideidae Gaetanus Gaetanus brevispinus	Gaetanus brevispinus	Animalia	Arthropoda	Crustacea	Hexanauplia	Copepoda	Gymnoplea	Calanoida	Aetideidae	Gaetanus	3.6	Brun et al. 2017		4.9	Brun et al. 2017		Omnivore	Mauchline 1998		NA		Broadcast	Brun et al. 2017		No	Mauchline 1998			sequences	NG	Kiørboe 2013	4	Zooglider
Animalia Arthropoda Crustacea Hexanauplia Copepoda Gymnoplea Calanoida Aetideidae Gaetanus Gaetanus miles	Gaetanus miles	Animalia	Arthropoda	Crustacea	Hexanauplia	Copepoda	Gymnoplea	Calanoida	Aetideidae	Gaetanus	3.5	Brun et al. 2017		5.2	Brun et al. 2017		Omnivore	Mauchline 1998		NA		Broadcast	Brun et al. 2017		No	Mauchline 1998			sequences	NG	Kiørboe 2013	4	Zooglider
Animalia Arthropoda Crustacea Hexanauplia Copepoda Gymnoplea Calanoida Aetideidae Gaetanus Gaetanus minor	Gaetanus minor	Animalia	Arthropoda	Crustacea	Hexanauplia	Copepoda	Gymnoplea	Calanoida	Aetideidae	Gaetanus	1.7	Brun et al. 2017		2.45	Brun et al. 2017		Omnivore	Mauchline 1998		NA		Broadcast	Brun et al. 2017		No	Mauchline 1998			sequences	NG	Kiørboe 2013	4	Zooglider
Animalia Arthropoda Crustacea Hexanauplia Copepoda Gymnoplea Calanoida Aetideidae Gaetanus Gaetanus minutus	Gaetanus minutus	Animalia	Arthropoda	Crustacea	Hexanauplia	Copepoda	Gymnoplea	Calanoida	Aetideidae	Gaetanus	2.3	Brun et al. 2017		4.46	Brun et al. 2017		Omnivore	Mauchline 1998		NA		Broadcast	Brun et al. 2017		No	Mauchline 1998			sequences	NG	Kiørboe 2013	4	Zooglider
Animalia Arthropoda Crustacea Hexanauplia Copepoda Gymnoplea Calanoida Aetideidae Pseudochirella Pseudochirella obtusa	Pseudochirella obtusa	Animalia	Arthropoda	Crustacea	Hexanauplia	Copepoda	Gymnoplea	Calanoida	Aetideidae	Pseudochirella	5.17	Brun et al. 2017		7	Brun et al. 2017		Omnivore	Mauchline 1998		NA		Brooding	Brun et al. 2017		No	Mauchline 1998			sequences	NG	Kiørboe 2013	4	Zooglider
Animalia Arthropoda Crustacea Hexanauplia Copepoda Gymnoplea Calanoida Aetideidae Undeuchaeta Undeuchaeta major	Undeuchaeta major	Animalia	Arthropoda	Crustacea	Hexanauplia	Copepoda	Gymnoplea	Calanoida	Aetideidae	Undeuchaeta	3.5	Brun et al. 2017		6.5	Brun et al. 2017		NA			NA		NA			No	Mauchline 1998			sequences	NG	Kiørboe 2013	4	Zooglider
Animalia Arthropoda Crustacea Hexanauplia Copepoda Gymnoplea Calanoida Augaptilidae Euaugaptilus		Animalia	Arthropoda	Crustacea	Hexanauplia	Copepoda	Gymnoplea	Calanoida	Augaptilidae	Euaugaptilus	nd			nd			Carnivore	Mauchline 1998		NA		Broadcast	Brun et al. 2017		No	Mauchline 1998			sequences	NG	Kiørboe 2013	4	Zooglider
Animalia Arthropoda Crustacea Hexanauplia Copepoda Gymnoplea Calanoida Augaptilidae Euaugaptilus Euaugaptilus laticeps	Euaugaptilus laticeps	Animalia	Arthropoda	Crustacea	Hexanauplia	Copepoda	Gymnoplea	Calanoida	Augaptilidae	Euaugaptilus	6.3	Brun et al. 2017		10	Brun et al. 2017		Carnivore	Mauchline 1998		NA		Broadcast	Brun et al. 2017		No	Mauchline 1998			sequences	NG	Kiørboe 2013	4	Zooglider
Animalia Arthropoda Crustacea Hexanauplia Copepoda Gymnoplea Calanoida Augaptilidae Euaugaptilus Euaugaptilus maxillaris	Euaugaptilus maxillaris	Animalia	Arthropoda	Crustacea	Hexanauplia	Copepoda	Gymnoplea	Calanoida	Augaptilidae	Euaugaptilus	nd			nd			Carnivore	Mauchline 1998		NA		Broadcast	Brun et al. 2017		No	Mauchline 1998			sequences	NG	Kiørboe 2013	4	Zooglider
Animalia Arthropoda Crustacea Hexanauplia Copepoda Gymnoplea Calanoida Augaptilidae Euaugaptilus Euaugaptilus palumboi	Euaugaptilus palumboi	Animalia	Arthropoda	Crustacea	Hexanauplia	Copepoda	Gymnoplea	Calanoida	Augaptilidae	Euaugaptilus	1.9	Brun et al. 2017		2.7	Brun et al. 2017		Carnivore	Mauchline 1998		NA		Broadcast	Brun et al. 2017		No	Mauchline 1998			sequences	NG	Kiørboe 2013	4	Zooglider
Animalia Arthropoda Crustacea Hexanauplia Copepoda Gymnoplea Calanoida Augaptilidae Euaugaptilus Euaugaptilus palumboi	Euaugaptilus palumboi	Animalia	Arthropoda	Crustacea	Hexanauplia	Copepoda	Gymnoplea	Calanoida	Augaptilidae	Euaugaptilus	1.9	Brun et al. 2017		2.7	Brun et al. 2017		Carnivore	Mauchline 1998		NA		Broadcast	Brun et al. 2017		No	Mauchline 1998			sequences	NG	Kiørboe 2013	4	Zooglider
Animalia Arthropoda Crustacea Hexanauplia Copepoda Gymnoplea Calanoida Augaptilidae Haloptilus Haloptilus longicornis	Haloptilus longicornis	Animalia	Arthropoda	Crustacea	Hexanauplia	Copepoda	Gymnoplea	Calanoida	Augaptilidae	Haloptilus	1.16	Benedetti et al. 2016		2.63	Benedetti et al. 2016		Carnivore	Benedetti et al. 2016		NA		Broadcast	Brun et al. 2017		No	Mauchline 1998		No	sequences	NG	Kiørboe 2013	4	Zooglider
Animalia Arthropoda Crustacea Hexanauplia Copepoda Gymnoplea Calanoida Augaptilidae Haloptilus Haloptilus longicornis	Haloptilus longicornis	Animalia	Arthropoda	Crustacea	Hexanauplia	Copepoda	Gymnoplea	Calanoida	Augaptilidae	Haloptilus	1.16	Benedetti et al. 2016		2.63	Benedetti et al. 2016		Carnivore	Benedetti et al. 2016		NA		Broadcast	Brun et al. 2017		No	Mauchline 1998		No	sequences	NG	Kiørboe 2013	4	Zooglider
Animalia Arthropoda Crustacea Hexanauplia Copepoda Gymnoplea Calanoida Bathypontiidae Temorites		Animalia	Arthropoda	Crustacea	Hexanauplia	Copepoda	Gymnoplea	Calanoida	Bathypontiidae	Temorites	nd			nd			Omnivore	Mauchline 1998		nd		Broadcast	Brun et al. 2017		No	Mauchline 1998		No	sequences	NG	Kiørboe 2013	4	Zooglider	yes
Animalia Arthropoda Crustacea Hexanauplia Copepoda Gymnoplea Calanoida Bathypontiidae Temorites Temorites brevis	Temorites brevis	Animalia	Arthropoda	Crustacea	Hexanauplia	Copepoda	Gymnoplea	Calanoida	Bathypontiidae	Temorites	1.05	Brun et al. 2017		2.12	Brun et al. 2017		Omnivore	Mauchline 1998		NA		Broadcast	Brun et al. 2017		No	Mauchline 1998		No	sequences	NG	Kiørboe 2013	4	Zooglider
Animalia Arthropoda Crustacea Hexanauplia Copepoda Gymnoplea Calanoida Bathypontiidae Temorites Temorites spinifera	Temorites spinifera	Animalia	Arthropoda	Crustacea	Hexanauplia	Copepoda	Gymnoplea	Calanoida	Bathypontiidae	Temorites	NA			3.3	Brun et al. 2017		Omnivore	Mauchline 1998		NA		Broadcast	Brun et al. 2017		No	Mauchline 1998		No	sequences	NG	Kiørboe 2013	4	Zooglider	yes
Animalia Arthropoda Crustacea Hexanauplia Copepoda Gymnoplea Calanoida Calanidae		Animalia	Arthropoda	Crustacea	Hexanauplia	Copepoda	Gymnoplea	Calanoida	Calanidae		nd			nd			Herbivore	Mauchline 1998		Suspension	Benedetti et al. 2016	Broadcast	Brun et al. 2017		No	Mauchline 1998		No	sequences	NG	Kiørboe 2013	4	Zooglider
Animalia Arthropoda Crustacea Hexanauplia Copepoda Gymnoplea Calanoida Calanidae Calanus		Animalia	Arthropoda	Crustacea	Hexanauplia	Copepoda	Gymnoplea	Calanoida	Calanidae	Calanus	nd			nd			Herbivore	Mauchline 1998		Suspension	Benedetti et al. 2016	Broadcast	Brun et al. 2017		No	Mauchline 1998		No	sequences	NG	Kiørboe 2013	4	Zooglider
Animalia Arthropoda Crustacea Hexanauplia Copepoda Gymnoplea Calanoida Calanidae Calanus Calanus finmarchicus	Calanus finmarchicus	Animalia	Arthropoda	Crustacea	Hexanauplia	Copepoda	Gymnoplea	Calanoida	Calanidae	Calanus	1.95	Brun et al. 2017		4.21	Brun et al. 2017		Herbivore	Ohman and Runge 1994		Suspension	Benedetti et al. 2016	Broadcast	Brun et al. 2017		No	Mauchline 1998			sequences	NG	Kiørboe 2013	4	Zooglider	yes
Animalia Arthropoda Crustacea Hexanauplia Copepoda Gymnoplea Calanoida Calanidae Calanus Calanus glacialis	Calanus glacialis	Animalia	Arthropoda	Crustacea	Hexanauplia	Copepoda	Gymnoplea	Calanoida	Calanidae	Calanus	nd			nd			Herbivore	Mauchline 1998		Suspension	Benedetti et al. 2016	Broadcast	Brun et al. 2017		No	Mauchline 1998		No	sequences	NG	Kiørboe 2013	4	Zooglider
Animalia Arthropoda Crustacea Hexanauplia Copepoda Gymnoplea Calanoida Calanidae Calanus Calanus helgolandicus	Calanus helgolandicus	Animalia	Arthropoda	Crustacea	Hexanauplia	Copepoda	Gymnoplea	Calanoida	Calanidae	Calanus	1.9	Benedetti et al. 2016		3.5	Benedetti et al. 2016		Herbivore	Benedetti et al. 2016		Suspension	Benedetti et al. 2016	Broadcast	Benedetti et al. 2016		No	Mauchline 1998		Strong	sequences	NG	Kiørboe 2013	4	Zooglider	yes
Animalia Arthropoda Crustacea Hexanauplia Copepoda Gymnoplea Calanoida Calanidae Calanus Calanus hyperboreus	Calanus hyperboreus	Animalia	Arthropoda	Crustacea	Hexanauplia	Copepoda	Gymnoplea	Calanoida	Calanidae	Calanus	7	Brun et al. 2017		10	Brun et al. 2017		Herbivore	Falk-Peterson et al. 2009		Suspension	Benedetti et al. 2016	Broadcast	Brun et al. 2017		No	Mauchline 1998			sequences	NG	Kiørboe 2013	4	Zooglider	yes
Animalia Arthropoda Crustacea Hexanauplia Copepoda Gymnoplea Calanoida Calanidae Calanus Calanus pacificus	Calanus pacificus	Animalia	Arthropoda	Crustacea	Hexanauplia	Copepoda	Gymnoplea	Calanoida	Calanidae	Calanus	2.15	Brun et al. 2017		5.3	Brun et al. 2017		Omnivore	PIC		Suspension	Benedetti et al. 2016	Broadcast	Brun et al. 2017		No	Mauchline 1998			sequences	NG	Kiørboe 2013	4	Zooglider
Animalia Arthropoda Crustacea Hexanauplia Copepoda Gymnoplea Calanoida Calanidae Mesocalanus Mesocalanus tenuicornis	Mesocalanus tenuicornis	Animalia	Arthropoda	Crustacea	Hexanauplia	Copepoda	Gymnoplea	Calanoida	Calanidae	Mesocalanus	1.5	Benedetti et al. 2016		3.4	Benedetti et al. 2016		Herbivore	Benedetti et al. 2016		Suspension	Benedetti et al. 2016	Broadcast	Brun et al. 2017		No	Mauchline 1998		No	sequences	NG	Kiørboe 2013	4	Zooglider
Animalia Arthropoda Crustacea Hexanauplia Copepoda Gymnoplea Calanoida Calanidae Nannocalanus Nannocalanus minor	Nannocalanus minor	Animalia	Arthropoda	Crustacea	Hexanauplia	Copepoda	Gymnoplea	Calanoida	Calanidae	Nannocalanus	1.17	Benedetti et al. 2016		2.45	Benedetti et al. 2016		Herbivore	Benedetti et al. 2016		Suspension	Benedetti et al. 2016	Broadcast	Brun et al. 2017		No	Mauchline 1998		No	sequences	NG	Kiørboe 2013	4	Zooglider
Animalia Arthropoda Crustacea Hexanauplia Copepoda Gymnoplea Calanoida Calanidae Neocalanus		Animalia	Arthropoda	Crustacea	Hexanauplia	Copepoda	Gymnoplea	Calanoida	Calanidae	Neocalanus	nd			nd			Herbivore	Mauchline 1998		Suspension	Benedetti et al. 2016	Broadcast	Brun et al. 2017		No	Mauchline 1998		No	sequences	NG	Kiørboe 2013	4	Zooglider
Animalia Arthropoda Crustacea Hexanauplia Copepoda Gymnoplea Calanoida Calanidae Neocalanus Neocalanus cristatus	Neocalanus cristatus	Animalia	Arthropoda	Crustacea	Hexanauplia	Copepoda	Gymnoplea	Calanoida	Calanidae	Neocalanus	6.2	Brun et al. 2017		10.4	Brun et al. 2017		Omnivore	Zeldis et al. 2002		Suspension	Benedetti et al. 2016	Broadcast	Brun et al. 2017		No	Mauchline 1998			sequences	NG	Kiørboe 2013	4	Zooglider
Animalia Arthropoda Crustacea Hexanauplia Copepoda Gymnoplea Calanoida Calanidae Neocalanus Neocalanus cristatus	Neocalanus cristatus	Animalia	Arthropoda	Crustacea	Hexanauplia	Copepoda	Gymnoplea	Calanoida	Calanidae	Neocalanus	6.2	Brun et al. 2017		10.4	Brun et al. 2017		Omnivore	Zeldis et al. 2002		Suspension	Benedetti et al. 2016	Broadcast	Brun et al. 2017		No	Mauchline 1998			sequences	NG	Kiørboe 2013	4	Zooglider
Animalia Arthropoda Crustacea Hexanauplia Copepoda Gymnoplea Calanoida Calanidae Neocalanus Neocalanus flemingeri	Neocalanus flemingeri	Animalia	Arthropoda	Crustacea	Hexanauplia	Copepoda	Gymnoplea	Calanoida	Calanidae	Neocalanus	3.8	Brun et al. 2017		6.32	Brun et al. 2017		Herbivore	Benedetti et al. 2016		Suspension	Benedetti et al. 2016	Broadcast	Brun et al. 2017		No	Mauchline 1998			sequences	NG	Kiørboe 2013	4	Zooglider
Animalia Arthropoda Crustacea Hexanauplia Copepoda Gymnoplea Calanoida Calanidae Neocalanus Neocalanus gracilis	Neocalanus gracilis	Animalia	Arthropoda	Crustacea	Hexanauplia	Copepoda	Gymnoplea	Calanoida	Calanidae	Neocalanus	1.6	Benedetti et al. 2016		4.4	Benedetti et al. 2016		Herbivore	Benedetti et al. 2016		Suspension	Benedetti et al. 2016	Broadcast	Brun et al. 2017		No	Mauchline 1998		Strong	sequences	NG	Kiørboe 2013	4	Zooglider
Animalia Arthropoda Crustacea Hexanauplia Copepoda Gymnoplea Calanoida Calanidae Neocalanus Neocalanus gracilis	Neocalanus gracilis	Animalia	Arthropoda	Crustacea	Hexanauplia	Copepoda	Gymnoplea	Calanoida	Calanidae	Neocalanus	1.6	Benedetti et al. 2016		4.4	Benedetti et al. 2016		Herbivore	Benedetti et al. 2016		Suspension	Benedetti et al. 2016	Broadcast	Brun et al. 2017		No	Mauchline 1998		Strong	sequences	NG	Kiørboe 2013	4	Zooglider
Animalia Arthropoda Crustacea Hexanauplia Copepoda Gymnoplea Calanoida Calanidae Neocalanus Neocalanus plumchrus	Neocalanus plumchrus	Animalia	Arthropoda	Crustacea	Hexanauplia	Copepoda	Gymnoplea	Calanoida	Calanidae	Neocalanus	4	Brun et al. 2017		6.32	Brun et al. 2017		Herbivore	Benedetti et al. 2016		Suspension	Benedetti et al. 2016	Broadcast	Brun et al. 2017		No	Mauchline 1998			sequences	NG	Kiørboe 2013	4	Zooglider
Animalia Arthropoda Crustacea Hexanauplia Copepoda Gymnoplea Calanoida Calanidae Neocalanus Neocalanus robustior	Neocalanus robustior	Animalia	Arthropoda	Crustacea	Hexanauplia	Copepoda	Gymnoplea	Calanoida	Calanidae	Neocalanus	2.84	Benedetti et al. 2016		4.65	Benedetti et al. 2016		Herbivore	Benedetti et al. 2016		Suspension	Benedetti et al. 2016	Broadcast	Brun et al. 2017		No	Mauchline 1998		Strong	sequences	NG	Kiørboe 2013	4	Zooglider
Animalia Arthropoda Crustacea Hexanauplia Copepoda Gymnoplea Calanoida Calanidae Neocalanus Neocalanus robustior	Neocalanus robustior	Animalia	Arthropoda	Crustacea	Hexanauplia	Copepoda	Gymnoplea	Calanoida	Calanidae	Neocalanus	2.84	Benedetti et al. 2016		4.65	Benedetti et al. 2016		Herbivore	Benedetti et al. 2016		Suspension	Benedetti et al. 2016	Broadcast	Brun et al. 2017		No	Mauchline 1998		Strong	sequences	NG	Kiørboe 2013	4	Zooglider
Animalia Arthropoda Crustacea Hexanauplia Copepoda Gymnoplea Calanoida Calanidae Undinula Undinula vulgaris	Undinula vulgaris	Animalia	Arthropoda	Crustacea	Hexanauplia	Copepoda	Gymnoplea	Calanoida	Calanidae	Undinula	nd			nd			Herbivore	Mauchline 1998		Suspension	Benedetti et al. 2016	Broadcast	Brun et al. 2017		No	Mauchline 1998		No	sequences	NG	Kiørboe 2013	4	Zooglider
Animalia Arthropoda Crustacea Hexanauplia Copepoda Gymnoplea Calanoida Candaciidae Candacia		Animalia	Arthropoda	Crustacea	Hexanauplia	Copepoda	Gymnoplea	Calanoida	Candaciidae	Candacia	nd			nd			Carnivore	Mauchline 1998		nd	Benedetti et al. 2016	Broadcast	Brun et al. 2017		No	Mauchline 1998		NA	sequences	NG	Kiørboe 2013	4	Zooglider
Animalia Arthropoda Crustacea Hexanauplia Copepoda Gymnoplea Calanoida Candaciidae Candacia Candacia aethiopica	Candacia aethiopica	Animalia	Arthropoda	Crustacea	Hexanauplia	Copepoda	Gymnoplea	Calanoida	Candaciidae	Candacia	nd			nd			Carnivore	Mauchline 1998		nd	Benedetti et al. 2016	Broadcast	Brun et al. 2017		No	Mauchline 1998		NA	sequences	NG	Kiørboe 2013	4	Zooglider
Animalia Arthropoda Crustacea Hexanauplia Copepoda Gymnoplea Calanoida Candaciidae Candacia Candacia armata	Candacia armata	Animalia	Arthropoda	Crustacea	Hexanauplia	Copepoda	Gymnoplea	Calanoida	Candaciidae	Candacia	1.7	Benedetti et al. 2016		3.19	Benedetti et al. 2016		Carnivore	Benedetti et al. 2016		NA	Benedetti et al. 2016	Broadcast	Brun et al. 2017		No	Mauchline 1998		Weak	sequences	NG	Kiørboe 2013	4	Zooglider
Animalia Arthropoda Crustacea Hexanauplia Copepoda Gymnoplea Calanoida Candaciidae Candacia Candacia aucta	Candacia aucta	Animalia	Arthropoda	Crustacea	Hexanauplia	Copepoda	Gymnoplea	Calanoida	Candaciidae	Candacia	nd			nd			Carnivore	Mauchline 1998		nd	Benedetti et al. 2016	Broadcast	Brun et al. 2017		No	Mauchline 1998		NA	sequences	NG	Kiørboe 2013	4	Zooglider
Animalia Arthropoda Crustacea Hexanauplia Copepoda Gymnoplea Calanoida Candaciidae Candacia Candacia bipinnata	Candacia bipinnata	Animalia	Arthropoda	Crustacea	Hexanauplia	Copepoda	Gymnoplea	Calanoida	Candaciidae	Candacia	1.9	Benedetti et al. 2016		3.16	Benedetti et al. 2016		Carnivore	Benedetti et al. 2016		NA	Benedetti et al. 2016	Broadcast	Brun et al. 2017		No	Mauchline 1998		Weak	sequences	NG	Kiørboe 2013	4	Zooglider
Animalia Arthropoda Crustacea Hexanauplia Copepoda Gymnoplea Calanoida Candaciidae Candacia Candacia bipinnata	Candacia bipinnata	Animalia	Arthropoda	Crustacea	Hexanauplia	Copepoda	Gymnoplea	Calanoida	Candaciidae	Candacia	1.9	Benedetti et al. 2016		3.16	Benedetti et al. 2016		Carnivore	Benedetti et al. 2016		NA	Benedetti et al. 2016	Broadcast	Brun et al. 2017		No	Mauchline 1998		Weak	sequences	NG	Kiørboe 2013	4	Zooglider
Animalia Arthropoda Crustacea Hexanauplia Copepoda Gymnoplea Calanoida Candaciidae Candacia Candacia bispinosa	Candacia bispinosa	Animalia	Arthropoda	Crustacea	Hexanauplia	Copepoda	Gymnoplea	Calanoida	Candaciidae	Candacia	1.36	Benedetti et al. 2016		2.19	Benedetti et al. 2016		Carnivore	Benedetti et al. 2016		NA	Benedetti et al. 2016	Broadcast	Brun et al. 2017		No	Mauchline 1998		No	sequences	NG	Kiørboe 2013	4	Zooglider
Animalia Arthropoda Crustacea Hexanauplia Copepoda Gymnoplea Calanoida Candaciidae Candacia Candacia columbiae	Candacia columbiae	Animalia	Arthropoda	Crustacea	Hexanauplia	Copepoda	Gymnoplea	Calanoida	Candaciidae	Candacia	3.1	Brun et al. 2017		5	Brun et al. 2017		Carnivore	Mauchline 1998		NA		Broadcast	Brun et al. 2017		No	Mauchline 1998			sequences	NG	Kiørboe 2013	4	Zooglider
Animalia Arthropoda Crustacea Hexanauplia Copepoda Gymnoplea Calanoida Candaciidae Candacia Candacia columbiae	Candacia columbiae	Animalia	Arthropoda	Crustacea	Hexanauplia	Copepoda	Gymnoplea	Calanoida	Candaciidae	Candacia	3.1	Brun et al. 2017		5	Brun et al. 2017		Carnivore	Mauchline 1998		NA		Broadcast	Brun et al. 2017		No	Mauchline 1998			sequences	NG	Kiørboe 2013	4	Zooglider
Animalia Arthropoda Crustacea Hexanauplia Copepoda Gymnoplea Calanoida Candaciidae Candacia Candacia curta	Candacia curta	Animalia	Arthropoda	Crustacea	Hexanauplia	Copepoda	Gymnoplea	Calanoida	Candaciidae	Candacia	1.82	Brun et al. 2017		2.9	Brun et al. 2017		Carnivore	Mauchline 1998		NA		Broadcast	Brun et al. 2017		No	Mauchline 1998			sequences	NG	Kiørboe 2013	4	Zooglider
Animalia Arthropoda Crustacea Hexanauplia Copepoda Gymnoplea Calanoida Candaciidae Candacia Candacia ethiopica	Candacia ethiopica	Animalia	Arthropoda	Crustacea	Hexanauplia	Copepoda	Gymnoplea	Calanoida	Candaciidae	Candacia	1.96	Benedetti et al. 2016		3.03	Benedetti et al. 2016		Carnivore	Benedetti et al. 2016		NA	Benedetti et al. 2016	Broadcast	Brun et al. 2017		No	Mauchline 1998		No	sequences	NG	Kiørboe 2013	4	Zooglider
Animalia Arthropoda Crustacea Hexanauplia Copepoda Gymnoplea Calanoida Candaciidae Candacia Candacia longimana	Candacia longimana	Animalia	Arthropoda	Crustacea	Hexanauplia	Copepoda	Gymnoplea	Calanoida	Candaciidae	Candacia	2.4	Benedetti et al. 2016		3.9	Benedetti et al. 2016		Carnivore	Benedetti et al. 2016		NA	Benedetti et al. 2016	Broadcast	Brun et al. 2017		No	Mauchline 1998		Strong	sequences	NG	Kiørboe 2013	4	Zooglider
Animalia Arthropoda Crustacea Hexanauplia Copepoda Gymnoplea Calanoida Candaciidae Candacia Candacia simplex	Candacia simplex	Animalia	Arthropoda	Crustacea	Hexanauplia	Copepoda	Gymnoplea	Calanoida	Candaciidae	Candacia	1.62	Benedetti et al. 2016		2.32	Benedetti et al. 2016		Carnivore	Benedetti et al. 2016		NA	Benedetti et al. 2016	Broadcast	Brun et al. 2017		No	Mauchline 1998		Weak	sequences	NG	Kiørboe 2013	4	Zooglider
Animalia Arthropoda Crustacea Hexanauplia Copepoda Gymnoplea Calanoida Candaciidae Candacia Candacia truncata	Candacia truncata	Animalia	Arthropoda	Crustacea	Hexanauplia	Copepoda	Gymnoplea	Calanoida	Candaciidae	Candacia	1.5	Brun et al. 2017		2.3	Brun et al. 2017		Carnivore	Mauchline 1998		NA		Broadcast	Brun et al. 2017		No	Mauchline 1998			sequences	NG	Kiørboe 2013	4	Zooglider
Animalia Arthropoda Crustacea Hexanauplia Copepoda Gymnoplea Calanoida Clausocalanidae Clausocalanus Clausocalanus arcuicornis	Clausocalanus arcuicornis	Animalia	Arthropoda	Crustacea	Hexanauplia	Copepoda	Gymnoplea	Calanoida	Clausocalanidae	Clausocalanus	0.9	Benedetti et al. 2016		1.62	Benedetti et al. 2016		Herbivore	Benedetti et al. 2016		Cruise	Brun et al. 2017	Brooding	Benedetti et al. 2016		No	Mauchline 1998		Weak	sequences	NG	Kiørboe 2013	4	Zooglider
Animalia Arthropoda Crustacea Hexanauplia Copepoda Gymnoplea Calanoida Clausocalanidae Clausocalanus Clausocalanus farrani	Clausocalanus farrani	Animalia	Arthropoda	Crustacea	Hexanauplia	Copepoda	Gymnoplea	Calanoida	Clausocalanidae	Clausocalanus	0.87	Brun et al. 2017		1.22	Brun et al. 2017		Herbivore	Benedetti et al. 2016		Cruise	Brun et al. 2017	Brooding	Benedetti et al. 2016		No	Mauchline 1998			sequences	NG	Kiørboe 2013	4	Zooglider
Animalia Arthropoda Crustacea Hexanauplia Copepoda Gymnoplea Calanoida Clausocalanidae Clausocalanus Clausocalanus furcatus	Clausocalanus furcatus	Animalia	Arthropoda	Crustacea	Hexanauplia	Copepoda	Gymnoplea	Calanoida	Clausocalanidae	Clausocalanus	0.7	Benedetti et al. 2016		1.75	Benedetti et al. 2016		Herbivore	Benedetti et al. 2016		Cruise	Brun et al. 2017	Brooding	Benedetti et al. 2016		No	Mauchline 1998		No	sequences	NG	Kiørboe 2013	4	Zooglider
Animalia Arthropoda Crustacea Hexanauplia Copepoda Gymnoplea Calanoida Clausocalanidae Clausocalanus Clausocalanus furcatus	Clausocalanus furcatus	Animalia	Arthropoda	Crustacea	Hexanauplia	Copepoda	Gymnoplea	Calanoida	Clausocalanidae	Clausocalanus	0.7	Benedetti et al. 2016		1.75	Benedetti et al. 2016		Herbivore	Benedetti et al. 2016		Cruise	Brun et al. 2017	Brooding	Benedetti et al. 2016		No	Mauchline 1998		No	sequences	NG	Kiørboe 2013	4	Zooglider
Animalia Arthropoda Crustacea Hexanauplia Copepoda Gymnoplea Calanoida Clausocalanidae Clausocalanus Clausocalanus jobei	Clausocalanus jobei	Animalia	Arthropoda	Crustacea	Hexanauplia	Copepoda	Gymnoplea	Calanoida	Clausocalanidae	Clausocalanus	nd			nd			Herbivore	Benedetti et al. 2016		Cruise	Brun et al. 2017	Brooding	Benedetti et al. 2016		No	Mauchline 1998		Weak	sequences	NG	Kiørboe 2013	4	Zooglider
Animalia Arthropoda Crustacea Hexanauplia Copepoda Gymnoplea Calanoida Clausocalanidae Clausocalanus Clausocalanus lividus	Clausocalanus lividus	Animalia	Arthropoda	Crustacea	Hexanauplia	Copepoda	Gymnoplea	Calanoida	Clausocalanidae	Clausocalanus	1.09	Benedetti et al. 2016		1.98	Benedetti et al. 2016		Herbivore	Benedetti et al. 2016		Cruise	Brun et al. 2017	Broadcast	Benedetti et al. 2016		No	Mauchline 1998		Weak	sequences	NG	Kiørboe 2013	4	Zooglider
Animalia Arthropoda Crustacea Hexanauplia Copepoda Gymnoplea Calanoida Clausocalanidae Clausocalanus Clausocalanus mastigophorus	Clausocalanus mastigophorus	Animalia	Arthropoda	Crustacea	Hexanauplia	Copepoda	Gymnoplea	Calanoida	Clausocalanidae	Clausocalanus	1.05	Benedetti et al. 2016		1.94	Benedetti et al. 2016		Herbivore	Benedetti et al. 2016		Cruise	Brun et al. 2017	Brooding	Benedetti et al. 2016		No	Mauchline 1998		No	sequences	NG	Kiørboe 2013	4	Zooglider
Animalia Arthropoda Crustacea Hexanauplia Copepoda Gymnoplea Calanoida Clausocalanidae Clausocalanus Clausocalanus parapergens	Clausocalanus parapergens	Animalia	Arthropoda	Crustacea	Hexanauplia	Copepoda	Gymnoplea	Calanoida	Clausocalanidae	Clausocalanus	0.95	Benedetti et al. 2016		1.65	Benedetti et al. 2016		Herbivore	Benedetti et al. 2016		Cruise	Brun et al. 2017	Brooding	Benedetti et al. 2016		No	Mauchline 1998		Weak	sequences	NG	Kiørboe 2013	4	Zooglider
Animalia Arthropoda Crustacea Hexanauplia Copepoda Gymnoplea Calanoida Clausocalanidae Clausocalanus Clausocalanus paululus	Clausocalanus paululus	Animalia	Arthropoda	Crustacea	Hexanauplia	Copepoda	Gymnoplea	Calanoida	Clausocalanidae	Clausocalanus	0.47	Benedetti et al. 2016		0.86	Benedetti et al. 2016		Herbivore	Benedetti et al. 2016		Cruise	Brun et al. 2017	Brooding	Benedetti et al. 2016		No	Mauchline 1998		Weak	sequences	NG	Kiørboe 2013	4	Zooglider
Animalia Arthropoda Crustacea Hexanauplia Copepoda Gymnoplea Calanoida Clausocalanidae Clausocalanus Clausocalanus pergens	Clausocalanus pergens	Animalia	Arthropoda	Crustacea	Hexanauplia	Copepoda	Gymnoplea	Calanoida	Clausocalanidae	Clausocalanus	0.52	Benedetti et al. 2016		1.1	Benedetti et al. 2016		Herbivore	Benedetti et al. 2016		Cruise	Brun et al. 2017	Brooding	Benedetti et al. 2016		No	Mauchline 1998		Weak	sequences	NG	Kiørboe 2013	4	Zooglider
Animalia Arthropoda Crustacea Hexanauplia Copepoda Gymnoplea Calanoida Clausocalanidae Clausocalanus Species	Species	Animalia	Arthropoda	Crustacea	Hexanauplia	Copepoda	Gymnoplea	Calanoida	Clausocalanidae	Clausocalanus	nd			nd			Herbivore	Benedetti et al. 2016		Cruise	Brun et al. 2017	Brooding	Benedetti et al. 2016		No	Mauchline 1998		Weak	sequences	NG	Kiørboe 2013	4	Zooglider
Animalia Arthropoda Crustacea Hexanauplia Copepoda Gymnoplea Calanoida Clausocalanidae Ctenocalanus Ctenocalanus vanus	Ctenocalanus vanus	Animalia	Arthropoda	Crustacea	Hexanauplia	Copepoda	Gymnoplea	Calanoida	Clausocalanidae	Ctenocalanus	0.8	Benedetti et al. 2016		1.95	Benedetti et al. 2016		Herbivore	Benedetti et al. 2016		Cruise	Brun et al. 2017	Broadcast	Benedetti et al. 2016		No	Mauchline 1998		Weak	sequences	NG	Kiørboe 2013	4	Zooglider
Animalia Arthropoda Crustacea Hexanauplia Copepoda Gymnoplea Calanoida Clausocalanidae Ctenocalanus Ctenocalanus vanus	Ctenocalanus vanus	Animalia	Arthropoda	Crustacea	Hexanauplia	Copepoda	Gymnoplea	Calanoida	Clausocalanidae	Ctenocalanus	0.8	Benedetti et al. 2016		1.95	Benedetti et al. 2016		Herbivore	Benedetti et al. 2016		Cruise	Brun et al. 2017	Broadcast	Benedetti et al. 2016		No	Mauchline 1998		Weak	sequences	NG	Kiørboe 2013	4	Zooglider
Animalia Arthropoda Crustacea Hexanauplia Copepoda Gymnoplea Calanoida Clausocalanidae Microcalanus Microcalanus pygmaeus	Microcalanus pygmaeus	Animalia	Arthropoda	Crustacea	Hexanauplia	Copepoda	Gymnoplea	Calanoida	Clausocalanidae	Microcalanus	0.6	Benedetti et al. 2016		1.12	Benedetti et al. 2016		Omnivore	Benedetti et al. 2016		Cruise	Benedetti et al. 2016	Broadcast	Benedetti et al. 2016		No	Mauchline 1998			sequences	NG	Kiørboe 2013	4	Zooglider
Animalia Arthropoda Crustacea Hexanauplia Copepoda Gymnoplea Calanoida Clausocalanidae Microcalanus Microcalanus pygmaeus	Microcalanus pygmaeus	Animalia	Arthropoda	Crustacea	Hexanauplia	Copepoda	Gymnoplea	Calanoida	Clausocalanidae	Microcalanus	0.6	Benedetti et al. 2016		1.12	Benedetti et al. 2016		Omnivore	Benedetti et al. 2016		Cruise	Benedetti et al. 2016	Broadcast	Benedetti et al. 2016		No	Mauchline 1998			sequences	NG	Kiørboe 2013	4	Zooglider
Animalia Arthropoda Crustacea Hexanauplia Copepoda Gymnoplea Calanoida Clausocalanidae Pseudocalanus		Animalia	Arthropoda	Crustacea	Hexanauplia	Copepoda	Gymnoplea	Calanoida	Clausocalanidae	Pseudocalanus	nd			nd			Herbivore	Benedetti et al. 2016		Suspension	Benedetti et al. 2016	Brooding	Benedetti et al. 2016		No	Mauchline 1998		Weak	sequences	NG	Kiørboe 2013	4	Zooglider	yes
Animalia Arthropoda Crustacea Hexanauplia Copepoda Gymnoplea Calanoida Clausocalanidae Pseudocalanus Pseudocalanus acuspes	Pseudocalanus acuspes	Animalia	Arthropoda	Crustacea	Hexanauplia	Copepoda	Gymnoplea	Calanoida	Clausocalanidae	Pseudocalanus	1.05	Brun et al. 2017		2.27	Brun et al. 2017		Herbivore	Corkett and McLaren 1979		Suspension	Corkett and McLaren 1979	Brooding	Brun et al. 2017		No	Mauchline 1998			sequences	NG	Kiørboe 2013	4	Zooglider
Animalia Arthropoda Crustacea Hexanauplia Copepoda Gymnoplea Calanoida Clausocalanidae Pseudocalanus Pseudocalanus elongatus	Pseudocalanus elongatus	Animalia	Arthropoda	Crustacea	Hexanauplia	Copepoda	Gymnoplea	Calanoida	Clausocalanidae	Pseudocalanus	0.5	Benedetti et al. 2016		1.77	Benedetti et al. 2016		Omnivore	Mauchline 1998		Suspension	Benedetti et al. 2016	Brooding	Benedetti et al. 2016		No	Mauchline 1998		Weak	sequences	NG	Kiørboe 2013	4	Zooglider	yes
Animalia Arthropoda Crustacea Hexanauplia Copepoda Gymnoplea Calanoida Clausocalanidae Pseudocalanus Pseudocalanus minutus	Pseudocalanus minutus	Animalia	Arthropoda	Crustacea	Hexanauplia	Copepoda	Gymnoplea	Calanoida	Clausocalanidae	Pseudocalanus	0.95	Brun et al. 2017		2.4	Brun et al. 2017		Omnivore	Mauchline 1998		Suspension	Pomerleau et al. 2015	Brooding	Brun et al. 2017		No	Mauchline 1998			sequences	NG	Kiørboe 2013	4	Zooglider
Animalia Arthropoda Crustacea Hexanauplia Copepoda Gymnoplea Calanoida Clausocalanidae Pseudocalanus Pseudocalanus newmani	Pseudocalanus newmani	Animalia	Arthropoda	Crustacea	Hexanauplia	Copepoda	Gymnoplea	Calanoida	Clausocalanidae	Pseudocalanus	0.9	Brun et al. 2017		1.53	Brun et al. 2017		Omnivore	Mauchline 1998		Suspension	Pomerleau et al. 2015	Brooding	Brun et al. 2017		No	Mauchline 1998			sequences	NG	Kiørboe 2013	4	Zooglider
Animalia Arthropoda Crustacea Hexanauplia Copepoda Gymnoplea Calanoida Eucalanidae Eucalanus		Animalia	Arthropoda	Crustacea	Hexanauplia	Copepoda	Gymnoplea	Calanoida	Eucalanidae	Eucalanus	nd			nd			Omnivore	Mauchline 1998		Suspension	Brun et al. 2017	Broadcast	Brun et al. 2017		No	Mauchline 1998			sequences	NG	Kiørboe 2013	4	Zooglider
Animalia Arthropoda Crustacea Hexanauplia Copepoda Gymnoplea Calanoida Eucalanidae Eucalanus Eucalanus bungii	Eucalanus bungii	Animalia	Arthropoda	Crustacea	Hexanauplia	Copepoda	Gymnoplea	Calanoida	Eucalanidae	Eucalanus	5.51	Brun et al. 2017		8	Brun et al. 2017		Omnivore	Mauchline 1998		Suspension	Brun et al. 2017	Broadcast	Brun et al. 2017		No	Mauchline 1998			sequences	NG	Kiørboe 2013	4	Zooglider
Animalia Arthropoda Crustacea Hexanauplia Copepoda Gymnoplea Calanoida Eucalanidae Eucalanus Eucalanus californicus	Eucalanus californicus	Animalia	Arthropoda	Crustacea	Hexanauplia	Copepoda	Gymnoplea	Calanoida	Eucalanidae	Eucalanus	4.4	Brun et al. 2017		7.5	Brun et al. 2017		Omnivore	Mauchline 1998		Suspension	Brun et al. 2017	Broadcast	Brun et al. 2017		No	Mauchline 1998			sequences	NG	Kiørboe 2013	4	Zooglider
Animalia Arthropoda Crustacea Hexanauplia Copepoda Gymnoplea Calanoida Eucalanidae Eucalanus Eucalanus californicus	Eucalanus californicus	Animalia	Arthropoda	Crustacea	Hexanauplia	Copepoda	Gymnoplea	Calanoida	Eucalanidae	Eucalanus	4.4	Brun et al. 2017		7.5	Brun et al. 2017		Omnivore	Mauchline 1998		Suspension	Brun et al. 2017	Broadcast	Brun et al. 2017		No	Mauchline 1998			sequences	NG	Kiørboe 2013	4	Zooglider
Animalia Arthropoda Crustacea Hexanauplia Copepoda Gymnoplea Calanoida Eucalanidae Eucalanus Eucalanus elongatus	Eucalanus elongatus	Animalia	Arthropoda	Crustacea	Hexanauplia	Copepoda	Gymnoplea	Calanoida	Eucalanidae	Eucalanus	3.2	Benedetti et al. 2016		8.5	Benedetti et al. 2016		Omnivore	Benedetti et al. 2016		Suspension	Brun et al. 2017	Broadcast	Benedetti et al. 2016		No	Mauchline 1998		Weak	sequences	NG	Kiørboe 2013	4	Zooglider
Animalia Arthropoda Crustacea Hexanauplia Copepoda Gymnoplea Calanoida Eucalanidae Eucalanus Eucalanus elongatus	Eucalanus elongatus	Animalia	Arthropoda	Crustacea	Hexanauplia	Copepoda	Gymnoplea	Calanoida	Eucalanidae	Eucalanus	3.2	Benedetti et al. 2016		8.5	Benedetti et al. 2016		Omnivore	Benedetti et al. 2016		Suspension	Brun et al. 2017	Broadcast	Benedetti et al. 2016		No	Mauchline 1998		Weak	sequences	NG	Kiørboe 2013	4	Zooglider
Animalia Arthropoda Crustacea Hexanauplia Copepoda Gymnoplea Calanoida Eucalanidae Eucalanus Eucalanus hyalinus	Eucalanus hyalinus	Animalia	Arthropoda	Crustacea	Hexanauplia	Copepoda	Gymnoplea	Calanoida	Eucalanidae	Eucalanus	3.2	Benedetti et al. 2016		8.25	Benedetti et al. 2016		Omnivore	Benedetti et al. 2016		Suspension	Brun et al. 2017	Broadcast	Brun et al. 2017		No	Mauchline 1998		No	sequences	NG	Kiørboe 2013	4	Zooglider
Animalia Arthropoda Crustacea Hexanauplia Copepoda Gymnoplea Calanoida Eucalanidae Pareucalanus Pareucalanus attenuatus	Pareucalanus attenuatus	Animalia	Arthropoda	Crustacea	Hexanauplia	Copepoda	Gymnoplea	Calanoida	Eucalanidae	Pareucalanus	2.75	Benedetti et al. 2016		7.3	Benedetti et al. 2016		Herbivore	Benedetti et al. 2016		Suspension	Brun et al. 2017	Broadcast	Brun et al. 2017		No	Mauchline 1998		No	sequences	NG	Kiørboe 2013	4	Zooglider
Animalia Arthropoda Crustacea Hexanauplia Copepoda Gymnoplea Calanoida Eucalanidae Pareucalanus Pareucalanus attenuatus	Pareucalanus attenuatus	Animalia	Arthropoda	Crustacea	Hexanauplia	Copepoda	Gymnoplea	Calanoida	Eucalanidae	Pareucalanus	2.75	Benedetti et al. 2016		7.3	Benedetti et al. 2016		Herbivore	Benedetti et al. 2016		Suspension	Brun et al. 2017	Broadcast	Brun et al. 2017		No	Mauchline 1998		No	sequences	NG	Kiørboe 2013	4	Zooglider
Animalia Arthropoda Crustacea Hexanauplia Copepoda Gymnoplea Calanoida Eucalanidae Pareucalanus Pareucalanus sewelli	Pareucalanus sewelli	Animalia	Arthropoda	Crustacea	Hexanauplia	Copepoda	Gymnoplea	Calanoida	Eucalanidae	Pareucalanus	3.65	Brun et al. 2017		6.1	Brun et al. 2017		Omnivore	Mauchline 1998		Suspension	Brun et al. 2017	Broadcast	Brun et al. 2017		No	Mauchline 1998			sequences	NG	Kiørboe 2013	4	Zooglider
Animalia Arthropoda Crustacea Hexanauplia Copepoda Gymnoplea Calanoida Eucalanidae Rhincalanus Rhincalanus nasutus	Rhincalanus nasutus	Animalia	Arthropoda	Crustacea	Hexanauplia	Copepoda	Gymnoplea	Calanoida	Eucalanidae	Rhincalanus	nd			nd			Omnivore	Mauchline 1998		Suspension	Brun et al. 2017	Broadcast	Brun et al. 2017		No	Mauchline 1998			sequences	NG	Kiørboe 2013	4	Zooglider
Animalia Arthropoda Crustacea Hexanauplia Copepoda Gymnoplea Calanoida Euchaetidae		Animalia	Arthropoda	Crustacea	Hexanauplia	Copepoda	Gymnoplea	Calanoida	Euchaetidae		nd			nd			Carnivore	Benedetti et al. 2016		Suspension	Benedetti et al. 2016	Brooding	Benedetti et al. 2016		No	Mauchline 1998		No	sequences	NG	Kiørboe 2013	4	Zooglider
Animalia Arthropoda Crustacea Hexanauplia Copepoda Gymnoplea Calanoida Euchaetidae Euchaeta		Animalia	Arthropoda	Crustacea	Hexanauplia	Copepoda	Gymnoplea	Calanoida	Euchaetidae	Euchaeta	nd			nd			Carnivore	Benedetti et al. 2016		Suspension	Benedetti et al. 2016	Brooding	Benedetti et al. 2016		No	Mauchline 1998		No	sequences	NG	Kiørboe 2013	4	Zooglider
Animalia Arthropoda Crustacea Hexanauplia Copepoda Gymnoplea Calanoida Euchaetidae Euchaeta Euchaeta marina	Euchaeta marina	Animalia	Arthropoda	Crustacea	Hexanauplia	Copepoda	Gymnoplea	Calanoida	Euchaetidae	Euchaeta	2.25	Benedetti et al. 2016		3.9	Benedetti et al. 2016		Carnivore	Benedetti et al. 2016		Suspension	Benedetti et al. 2016	Brooding	Benedetti et al. 2016		No	Mauchline 1998		No	sequences	NG	Kiørboe 2013	4	Zooglider
Animalia Arthropoda Crustacea Hexanauplia Copepoda Gymnoplea Calanoida Euchaetidae Euchaeta Euchaeta media	Euchaeta media	Animalia	Arthropoda	Crustacea	Hexanauplia	Copepoda	Gymnoplea	Calanoida	Euchaetidae	Euchaeta	3.05	Benedetti et al. 2016		4.82	Benedetti et al. 2016		Carnivore	Benedetti et al. 2016		Suspension	Benedetti et al. 2016	Brooding	Benedetti et al. 2016		No	Mauchline 1998			sequences	NG	Kiørboe 2013	4	Zooglider
Animalia Arthropoda Crustacea Hexanauplia Copepoda Gymnoplea Calanoida Euchaetidae Paraeuchaeta		Animalia	Arthropoda	Crustacea	Hexanauplia	Copepoda	Gymnoplea	Calanoida	Euchaetidae	Paraeuchaeta	nd			nd			Carnivore	Benedetti et al. 2016		Cruise	Benedetti et al. 2016	Brooding	Benedetti et al. 2016		No	Mauchline 1998		No	sequences	NG	Kiørboe 2013	4	Zooglider
Animalia Arthropoda Crustacea Hexanauplia Copepoda Gymnoplea Calanoida Euchaetidae Paraeuchaeta Paraeuchaeta birostrata	Paraeuchaeta birostrata	Animalia	Arthropoda	Crustacea	Hexanauplia	Copepoda	Gymnoplea	Calanoida	Euchaetidae	Paraeuchaeta	7	Brun et al. 2017		8.8	Brun et al. 2017		Carnivore	Mauchline 1998		Cruise	Benedetti et al. 2016	Brooding	Brun et al. 2017		No	Mauchline 1998			sequences	NG	Kiørboe 2013	4	Zooglider
Animalia Arthropoda Crustacea Hexanauplia Copepoda Gymnoplea Calanoida Euchaetidae Paraeuchaeta Paraeuchaeta elongata	Paraeuchaeta elongata	Animalia	Arthropoda	Crustacea	Hexanauplia	Copepoda	Gymnoplea	Calanoida	Euchaetidae	Paraeuchaeta	4.13	Brun et al. 2017		8	Brun et al. 2017		Carnivore	Mauchline 1998		Cruise	Benedetti et al. 2016	Brooding	Brun et al. 2017		No	Mauchline 1998			sequences	NG	Kiørboe 2013	4	Zooglider
Animalia Arthropoda Crustacea Hexanauplia Copepoda Gymnoplea Calanoida Euchaetidae Paraeuchaeta Paraeuchaeta glacialis	Paraeuchaeta glacialis	Animalia	Arthropoda	Crustacea	Hexanauplia	Copepoda	Gymnoplea	Calanoida	Euchaetidae	Paraeuchaeta	nd			nd			Carnivore	Benedetti et al. 2016		Suspension	Benedetti et al. 2016	Brooding	Benedetti et al. 2016		No	Mauchline 1998		No	sequences	NG	Kiørboe 2013	4	Zooglider
Animalia Arthropoda Crustacea Hexanauplia Copepoda Gymnoplea Calanoida Euchaetidae Paraeuchaeta Paraeuchaeta polaris	Paraeuchaeta polaris	Animalia	Arthropoda	Crustacea	Hexanauplia	Copepoda	Gymnoplea	Calanoida	Euchaetidae	Paraeuchaeta	6.3	Brun et al. 2017		7.31	Brun et al. 2017		Carnivore	Mauchline 1998		Cruise	Benedetti et al. 2016	Brooding	Brun et al. 2017		No	Mauchline 1998			sequences	NG	Kiørboe 2013	4	Zooglider	yes
Animalia Arthropoda Crustacea Hexanauplia Copepoda Gymnoplea Calanoida Euchaetidae Paraeuchaeta Paraeuchaeta rasa	Paraeuchaeta rasa	Animalia	Arthropoda	Crustacea	Hexanauplia	Copepoda	Gymnoplea	Calanoida	Euchaetidae	Paraeuchaeta	5.31	Brun et al. 2017		6.75	Brun et al. 2017		Carnivore	Mauchline 1998		Cruise	Benedetti et al. 2016	Brooding	Brun et al. 2017		No	Mauchline 1998			sequences	NG	Kiørboe 2013	4	Zooglider	yes
Animalia Arthropoda Crustacea Hexanauplia Copepoda Gymnoplea Calanoida Euchaetidae Paraeuchaeta Paraeuchaeta rubra	Paraeuchaeta rubra	Animalia	Arthropoda	Crustacea	Hexanauplia	Copepoda	Gymnoplea	Calanoida	Euchaetidae	Paraeuchaeta	6.6	Brun et al. 2017		8.05	Brun et al. 2017		Carnivore	Mauchline 1998		Cruise	Benedetti et al. 2016	Brooding	Brun et al. 2017		No	Mauchline 1998			sequences	NG	Kiørboe 2013	4	Zooglider
Animalia Arthropoda Crustacea Hexanauplia Copepoda Gymnoplea Calanoida Fosshageniidae Temoropia Temoropia mayumbaensis	Temoropia mayumbaensis	Animalia	Arthropoda	Crustacea	Hexanauplia	Copepoda	Gymnoplea	Calanoida	Fosshageniidae	Temoropia	0.56	Brun et al. 2017		1.17	Brun et al. 2017		NA			NA		Broadcast	Brun et al. 2017		No	Mauchline 1998			sequences	NG	Kiørboe 2013	4	Zooglider
Animalia Arthropoda Crustacea Hexanauplia Copepoda Gymnoplea Calanoida Heterorhabdidae		Animalia	Arthropoda	Crustacea	Hexanauplia	Copepoda	Gymnoplea	Calanoida	Heterorhabdidae		nd			nd			Carnivore	Benedetti et al. 2016		NA	Benedetti et al. 2016	Broadcast	Brun et al. 2017		No	Mauchline 1998		No	sequences	NG	Kiørboe 2013	4	Zooglider
Animalia Arthropoda Crustacea Hexanauplia Copepoda Gymnoplea Calanoida Heterorhabdidae Disseta Disseta palumbii	Disseta palumbii	Animalia	Arthropoda	Crustacea	Hexanauplia	Copepoda	Gymnoplea	Calanoida	Heterorhabdidae	Disseta	5.7	Brun et al. 2017		8.3	Brun et al. 2017		Carnivore	Mauchline 1998		NA		Broadcast	Brun et al. 2017		No	Mauchline 1998			sequences	NG	Kiørboe 2013	4	Zooglider
Animalia Arthropoda Crustacea Hexanauplia Copepoda Gymnoplea Calanoida Heterorhabdidae Disseta Disseta scopularis	Disseta scopularis	Animalia	Arthropoda	Crustacea	Hexanauplia	Copepoda	Gymnoplea	Calanoida	Heterorhabdidae	Disseta	8.66	Brun et al. 2017		11	Brun et al. 2017		Carnivore	Mauchline 1998		NA		Broadcast	Brun et al. 2017		No	Mauchline 1998			sequences	NG	Kiørboe 2013	4	Zooglider
Animalia Arthropoda Crustacea Hexanauplia Copepoda Gymnoplea Calanoida Heterorhabdidae Hemirhabdus Hemirhabdus grimaldii	Hemirhabdus grimaldii	Animalia	Arthropoda	Crustacea	Hexanauplia	Copepoda	Gymnoplea	Calanoida	Heterorhabdidae	Hemirhabdus	7.3	Brun et al. 2017		11.3	Brun et al. 2017		Carnivore	Mauchline 1998		NA		Broadcast	Brun et al. 2017		No	Mauchline 1998			sequences	NG	Kiørboe 2013	4	Zooglider
Animalia Arthropoda Crustacea Hexanauplia Copepoda Gymnoplea Calanoida Heterorhabdidae Heterorhabdus		Animalia	Arthropoda	Crustacea	Hexanauplia	Copepoda	Gymnoplea	Calanoida	Heterorhabdidae	Heterorhabdus	nd			nd			Carnivore	Benedetti et al. 2016		NA	Benedetti et al. 2016	Broadcast	Brun et al. 2017		No	Mauchline 1998		No	sequences	NG	Kiørboe 2013	4	Zooglider
Animalia Arthropoda Crustacea Hexanauplia Copepoda Gymnoplea Calanoida Heterorhabdidae Heterorhabdus Heterorhabdus habrosomus	Heterorhabdus habrosomus	Animalia	Arthropoda	Crustacea	Hexanauplia	Copepoda	Gymnoplea	Calanoida	Heterorhabdidae	Heterorhabdus	nd			nd			Carnivore	Benedetti et al. 2016		NA	Benedetti et al. 2016	Broadcast	Brun et al. 2017		No	Mauchline 1998		No	sequences	NG	Kiørboe 2013	4	Zooglider
Animalia Arthropoda Crustacea Hexanauplia Copepoda Gymnoplea Calanoida Heterorhabdidae Heterorhabdus Heterorhabdus oikoumenikis	Heterorhabdus oikoumenikis	Animalia	Arthropoda	Crustacea	Hexanauplia	Copepoda	Gymnoplea	Calanoida	Heterorhabdidae	Heterorhabdus	nd			nd			Carnivore	Benedetti et al. 2016		NA	Benedetti et al. 2016	Broadcast	Brun et al. 2017		No	Mauchline 1998		No	sequences	NG	Kiørboe 2013	4	Zooglider
Animalia Arthropoda Crustacea Hexanauplia Copepoda Gymnoplea Calanoida Heterorhabdidae Heterorhabdus Heterorhabdus pacificus	Heterorhabdus pacificus	Animalia	Arthropoda	Crustacea	Hexanauplia	Copepoda	Gymnoplea	Calanoida	Heterorhabdidae	Heterorhabdus	3.2	Brun et al. 2017		3.73	Brun et al. 2017		Carnivore	Mauchline 1998		Suspension	Brun et al. 2017	Broadcast	Brun et al. 2017		No	Mauchline 1998			sequences	NG	Kiørboe 2013	4	Zooglider
Animalia Arthropoda Crustacea Hexanauplia Copepoda Gymnoplea Calanoida Heterorhabdidae Heterorhabdus Heterorhabdus papilliger	Heterorhabdus papilliger	Animalia	Arthropoda	Crustacea	Hexanauplia	Copepoda	Gymnoplea	Calanoida	Heterorhabdidae	Heterorhabdus	1.6	Benedetti et al. 2016		2.65	Benedetti et al. 2016		Carnivore	Benedetti et al. 2016		Suspension	Brun et al. 2017	Broadcast	Brun et al. 2017		No	Mauchline 1998		Weak	sequences	NG	Kiørboe 2013	4	Zooglider
Animalia Arthropoda Crustacea Hexanauplia Copepoda Gymnoplea Calanoida Heterorhabdidae Heterorhabdus Heterorhabdus spinifrons	Heterorhabdus spinifrons	Animalia	Arthropoda	Crustacea	Hexanauplia	Copepoda	Gymnoplea	Calanoida	Heterorhabdidae	Heterorhabdus	2	Benedetti et al. 2016		4	Benedetti et al. 2016		Carnivore	Benedetti et al. 2016		Suspension	Brun et al. 2017	Broadcast	Benedetti et al. 2016		No	Mauchline 1998		Weak	sequences	NG	Kiørboe 2013	4	Zooglider
Animalia Arthropoda Crustacea Hexanauplia Copepoda Gymnoplea Calanoida Heterorhabdidae Heterostylites Heterostylites longicornis	Heterostylites longicornis	Animalia	Arthropoda	Crustacea	Hexanauplia	Copepoda	Gymnoplea	Calanoida	Heterorhabdidae	Heterostylites	2.3	Brun et al. 2017		4.3	Brun et al. 2017		Carnivore	Mauchline 1998		NA		Broadcast	Brun et al. 2017		No	Mauchline 1998			sequences	NG	Kiørboe 2013	4	Zooglider
Animalia Arthropoda Crustacea Hexanauplia Copepoda Gymnoplea Calanoida Heterorhabdidae Heterostylites Heterostylites major	Heterostylites major	Animalia	Arthropoda	Crustacea	Hexanauplia	Copepoda	Gymnoplea	Calanoida	Heterorhabdidae	Heterostylites	4	Brun et al. 2017		5.75	Brun et al. 2017		Carnivore	Mauchline 1998		NA		Broadcast	Brun et al. 2017		No	Mauchline 1998			sequences	NG	Kiørboe 2013	4	Zooglider
Animalia Arthropoda Crustacea Hexanauplia Copepoda Gymnoplea Calanoida Heterorhabdidae Paraheterorhabdus		Animalia	Arthropoda	Crustacea	Hexanauplia	Copepoda	Gymnoplea	Calanoida	Heterorhabdidae	Paraheterorhabdus	nd			nd			Carnivore	Benedetti et al. 2016		NA	Benedetti et al. 2016	Broadcast	Brun et al. 2017		No	Mauchline 1998		No	sequences	NG	Kiørboe 2013	4	Zooglider
Animalia Arthropoda Crustacea Hexanauplia Copepoda Gymnoplea Calanoida Heterorhabdidae Paraheterorhabdus Paraheterorhabdus compactus	Paraheterorhabdus compactus	Animalia	Arthropoda	Crustacea	Hexanauplia	Copepoda	Gymnoplea	Calanoida	Heterorhabdidae	Paraheterorhabdus	2.23	Brun et al. 2017		3.5	Brun et al. 2017		Carnivore	Mauchline 1998		NA		Broadcast	Brun et al. 2017		No	Mauchline 1998			sequences	NG	Kiørboe 2013	4	Zooglider
Animalia Arthropoda Crustacea Hexanauplia Copepoda Gymnoplea Calanoida Heterorhabdidae Paraheterorhabdus Paraheterorhabdus longispinus	Paraheterorhabdus longispinus	Animalia	Arthropoda	Crustacea	Hexanauplia	Copepoda	Gymnoplea	Calanoida	Heterorhabdidae	Paraheterorhabdus	4.5	Brun et al. 2017		5.33	Brun et al. 2017		Carnivore	Mauchline 1998		NA		Broadcast	Brun et al. 2017		No	Mauchline 1998			sequences	NG	Kiørboe 2013	4	Zooglider
Animalia Arthropoda Crustacea Hexanauplia Copepoda Gymnoplea Calanoida Lucicutiidae Lucicutia		Animalia	Arthropoda	Crustacea	Hexanauplia	Copepoda	Gymnoplea	Calanoida	Lucicutiidae	Lucicutia	nd			nd			Herbivore	Benedetti et al. 2016		Suspension	Benedetti et al. 2016	Broadcast	Benedetti et al. 2016		No	Mauchline 1998		Weak	sequences	NG	Kiørboe 2013	4	Zooglider
Animalia Arthropoda Crustacea Hexanauplia Copepoda Gymnoplea Calanoida Lucicutiidae Lucicutia Lucicutia flavicornis	Lucicutia flavicornis	Animalia	Arthropoda	Crustacea	Hexanauplia	Copepoda	Gymnoplea	Calanoida	Lucicutiidae	Lucicutia	1	Benedetti et al. 2016		2.5	Benedetti et al. 2016		Herbivore	Benedetti et al. 2016		Suspension	Brun et al. 2017	Broadcast	Benedetti et al. 2016		No	Mauchline 1998		Weak	sequences	NG	Kiørboe 2013	4	Zooglider
Animalia Arthropoda Crustacea Hexanauplia Copepoda Gymnoplea Calanoida Lucicutiidae Lucicutia Lucicutia longiserrata	Lucicutia longiserrata	Animalia	Arthropoda	Crustacea	Hexanauplia	Copepoda	Gymnoplea	Calanoida	Lucicutiidae	Lucicutia	2	Brun et al. 2017		3	Brun et al. 2017		Omnivore	Mauchline 1998		Suspension	Brun et al. 2017	Broadcast	Brun et al. 2017		No	Mauchline 1998			sequences	NG	Kiørboe 2013	4	Zooglider	yes
Animalia Arthropoda Crustacea Hexanauplia Copepoda Gymnoplea Calanoida Lucicutiidae Lucicutia Lucicutia longiserrata	Lucicutia longiserrata	Animalia	Arthropoda	Crustacea	Hexanauplia	Copepoda	Gymnoplea	Calanoida	Lucicutiidae	Lucicutia	2	Brun et al. 2017		3	Brun et al. 2017		Omnivore	Mauchline 1998		Suspension	Brun et al. 2017	Broadcast	Brun et al. 2017		No	Mauchline 1998			sequences	NG	Kiørboe 2013	4	Zooglider	yes
Animalia Arthropoda Crustacea Hexanauplia Copepoda Gymnoplea Calanoida Lucicutiidae Lucicutia Lucicutia magna	Lucicutia magna	Animalia	Arthropoda	Crustacea	Hexanauplia	Copepoda	Gymnoplea	Calanoida	Lucicutiidae	Lucicutia	3.12	Brun et al. 2017		3.9	Brun et al. 2017		Omnivore	Mauchline 1998		Suspension	Brun et al. 2017	Broadcast	Brun et al. 2017		No	Mauchline 1998			sequences	NG	Kiørboe 2013	4	Zooglider
Animalia Arthropoda Crustacea Hexanauplia Copepoda Gymnoplea Calanoida Lucicutiidae Lucicutia Lucicutia polaris	Lucicutia polaris	Animalia	Arthropoda	Crustacea	Hexanauplia	Copepoda	Gymnoplea	Calanoida	Lucicutiidae	Lucicutia	nd			nd			Herbivore	Benedetti et al. 2016		Suspension	Benedetti et al. 2016	Broadcast	Benedetti et al. 2016		No	Mauchline 1998		Weak	sequences	NG	Kiørboe 2013	4	Zooglider
Animalia Arthropoda Crustacea Hexanauplia Copepoda Gymnoplea Calanoida Lucicutiidae Lucicutia Lucicutia wolfendeni	Lucicutia wolfendeni	Animalia	Arthropoda	Crustacea	Hexanauplia	Copepoda	Gymnoplea	Calanoida	Lucicutiidae	Lucicutia	5.96	Brun et al. 2017		9.8	Brun et al. 2017		Omnivore	Mauchline 1998		Suspension	Brun et al. 2017	Broadcast	Brun et al. 2017		No	Mauchline 1998			sequences	NG	Kiørboe 2013	4	Zooglider	yes
Animalia Arthropoda Crustacea Hexanauplia Copepoda Gymnoplea Calanoida Lucicutiidae Lucicutia Species	Species	Animalia	Arthropoda	Crustacea	Hexanauplia	Copepoda	Gymnoplea	Calanoida	Lucicutiidae	Lucicutia	nd			nd			Herbivore	Benedetti et al. 2016		Suspension	Benedetti et al. 2016	Broadcast	Benedetti et al. 2016		No	Mauchline 1998		Weak	sequences	NG	Kiørboe 2013	4	Zooglider
Animalia Arthropoda Crustacea Hexanauplia Copepoda Gymnoplea Calanoida Megacalanidae Megacalanus Megacalanus ericae	Megacalanus ericae	Animalia	Arthropoda	Crustacea	Hexanauplia	Copepoda	Gymnoplea	Calanoida	Megacalanidae	Megacalanus	NA			11	Bradford-Grieve et al. 2017		NA			NA		Broadcast	Brun et al. 2017		No	Mauchline 1998			sequences	NG	Kiørboe 2013	4	Zooglider
Animalia Arthropoda Crustacea Hexanauplia Copepoda Gymnoplea Calanoida Metridinidae		Animalia	Arthropoda	Crustacea	Hexanauplia	Copepoda	Gymnoplea	Calanoida	Metridinidae		nd			nd			Omnivore	Benedetti et al. 2016		Suspension	Benedetti et al. 2016	Broadcast	Benedetti et al. 2016		No	Mauchline 1998		Strong	sequences	NG	Kiørboe 2013	4	Zooglider
Animalia Arthropoda Crustacea Hexanauplia Copepoda Gymnoplea Calanoida Metridinidae Metridia		Animalia	Arthropoda	Crustacea	Hexanauplia	Copepoda	Gymnoplea	Calanoida	Metridinidae	Metridia	nd			nd			Omnivore	Benedetti et al. 2016		Suspension	Benedetti et al. 2016	Broadcast	Benedetti et al. 2016		No	Mauchline 1998		Strong	sequences	NG	Kiørboe 2013	4	Zooglider
Animalia Arthropoda Crustacea Hexanauplia Copepoda Gymnoplea Calanoida Metridinidae Metridia Metridia asymmetrica	Metridia asymmetrica	Animalia	Arthropoda	Crustacea	Hexanauplia	Copepoda	Gymnoplea	Calanoida	Metridinidae	Metridia	3.9	Brun et al. 2017		4.2	Brun et al. 2017		Omnivore	Mauchline 1998		Cruise	Brun et al. 2017	Broadcast	Brun et al. 2017		No	Mauchline 1998			sequences	NG	Kiørboe 2013	4	Zooglider
Animalia Arthropoda Crustacea Hexanauplia Copepoda Gymnoplea Calanoida Metridinidae Metridia Metridia curticauda	Metridia curticauda	Animalia	Arthropoda	Crustacea	Hexanauplia	Copepoda	Gymnoplea	Calanoida	Metridinidae	Metridia	2.25	Brun et al. 2017		3.8	Brun et al. 2017		Omnivore	Mauchline 1998		Cruise	Brun et al. 2017	Broadcast	Brun et al. 2017		No	Mauchline 1998			sequences	NG	Kiørboe 2013	4	Zooglider
Animalia Arthropoda Crustacea Hexanauplia Copepoda Gymnoplea Calanoida Metridinidae Metridia Metridia effusa	Metridia effusa	Animalia	Arthropoda	Crustacea	Hexanauplia	Copepoda	Gymnoplea	Calanoida	Metridinidae	Metridia	1.58	Brun et al. 2017		1.79	Brun et al. 2017		Omnivore	Mauchline 1998		Cruise	Brun et al. 2017	Broadcast	Brun et al. 2017		No	Mauchline 1998			sequences	NG	Kiørboe 2013	4	Zooglider
Animalia Arthropoda Crustacea Hexanauplia Copepoda Gymnoplea Calanoida Metridinidae Metridia Metridia lucens	Metridia lucens	Animalia	Arthropoda	Crustacea	Hexanauplia	Copepoda	Gymnoplea	Calanoida	Metridinidae	Metridia	1.49	Brun et al. 2017		2.73	Brun et al. 2017		Omnivore	Mauchline 1998		Cruise	Brun et al. 2017	Broadcast	Brun et al. 2017		No	Mauchline 1998			sequences	NG	Kiørboe 2013	4	Zooglider	yes
Animalia Arthropoda Crustacea Hexanauplia Copepoda Gymnoplea Calanoida Metridinidae Metridia Metridia pacifica	Metridia pacifica	Animalia	Arthropoda	Crustacea	Hexanauplia	Copepoda	Gymnoplea	Calanoida	Metridinidae	Metridia	2.4	Brun et al. 2017		3.45	Brun et al. 2017		Omnivore	Mauchline 1998		Cruise	Brun et al. 2017	Broadcast	Brun et al. 2017		No	Mauchline 1998			sequences	NG	Kiørboe 2013	4	Zooglider
Animalia Arthropoda Crustacea Hexanauplia Copepoda Gymnoplea Calanoida Metridinidae Metridia Metridia pacifica	Metridia pacifica	Animalia	Arthropoda	Crustacea	Hexanauplia	Copepoda	Gymnoplea	Calanoida	Metridinidae	Metridia	2.4	Brun et al. 2017		3.45	Brun et al. 2017		Omnivore	Mauchline 1998		Cruise	Brun et al. 2017	Broadcast	Brun et al. 2017		No	Mauchline 1998			sequences	NG	Kiørboe 2013	4	Zooglider
Animalia Arthropoda Crustacea Hexanauplia Copepoda Gymnoplea Calanoida Metridinidae Metridia Metridia venusta	Metridia venusta	Animalia	Arthropoda	Crustacea	Hexanauplia	Copepoda	Gymnoplea	Calanoida	Metridinidae	Metridia	2.43	Brun et al. 2017		3.3	Brun et al. 2017		Omnivore	Mauchline 1998		Cruise	Brun et al. 2017	Broadcast	Brun et al. 2017		No	Mauchline 1998			sequences	NG	Kiørboe 2013	4	Zooglider
Animalia Arthropoda Crustacea Hexanauplia Copepoda Gymnoplea Calanoida Metridinidae Pleuromamma		Animalia	Arthropoda	Crustacea	Hexanauplia	Copepoda	Gymnoplea	Calanoida	Metridinidae	Pleuromamma	nd			nd			Omnivore	Benedetti et al. 2016		Suspension	Benedetti et al. 2016	Broadcast	Benedetti et al. 2016		No	Mauchline 1998		Strong	sequences	NG	Kiørboe 2013	4	Zooglider
Animalia Arthropoda Crustacea Hexanauplia Copepoda Gymnoplea Calanoida Metridinidae Pleuromamma		Animalia	Arthropoda	Crustacea	Hexanauplia	Copepoda	Gymnoplea	Calanoida	Metridinidae	Pleuromamma	nd			nd			Omnivore	Benedetti et al. 2016		Suspension	Benedetti et al. 2016	Broadcast	Benedetti et al. 2016		No	Mauchline 1998		Strong	sequences	NG	Kiørboe 2013	4	Zooglider
Animalia Arthropoda Crustacea Hexanauplia Copepoda Gymnoplea Calanoida Metridinidae Pleuromamma Pleuromamma abdominalis	Pleuromamma abdominalis	Animalia	Arthropoda	Crustacea	Hexanauplia	Copepoda	Gymnoplea	Calanoida	Metridinidae	Pleuromamma	2.4	Benedetti et al. 2016		4.5	Benedetti et al. 2016		Omnivore	Benedetti et al. 2016		Suspension	Benedetti et al. 2016	Broadcast	Benedetti et al. 2016		No	Mauchline 1998		Strong	sequences	NG	Kiørboe 2013	4	Zooglider
Animalia Arthropoda Crustacea Hexanauplia Copepoda Gymnoplea Calanoida Metridinidae Pleuromamma Pleuromamma abdominalis	Pleuromamma abdominalis	Animalia	Arthropoda	Crustacea	Hexanauplia	Copepoda	Gymnoplea	Calanoida	Metridinidae	Pleuromamma	2.4	Benedetti et al. 2016		4.5	Benedetti et al. 2016		Omnivore	Benedetti et al. 2016		Suspension	Benedetti et al. 2016	Broadcast	Benedetti et al. 2016		No	Mauchline 1998		Strong	sequences	NG	Kiørboe 2013	4	Zooglider
Animalia Arthropoda Crustacea Hexanauplia Copepoda Gymnoplea Calanoida Metridinidae Pleuromamma Pleuromamma abdominalis edentata	Pleuromamma abdominalis edentata	Animalia	Arthropoda	Crustacea	Hexanauplia	Copepoda	Gymnoplea	Calanoida	Metridinidae	Pleuromamma	nd			nd			Omnivore	Benedetti et al. 2016		Suspension	Benedetti et al. 2016	Broadcast	Benedetti et al. 2016		No	Mauchline 1998		Strong	sequences	NG	Kiørboe 2013	4	Zooglider
Animalia Arthropoda Crustacea Hexanauplia Copepoda Gymnoplea Calanoida Metridinidae Pleuromamma Pleuromamma borealis	Pleuromamma borealis	Animalia	Arthropoda	Crustacea	Hexanauplia	Copepoda	Gymnoplea	Calanoida	Metridinidae	Pleuromamma	1.44	Benedetti et al. 2016		2.5	Benedetti et al. 2016		Omnivore	Benedetti et al. 2016		Suspension	Benedetti et al. 2016	Broadcast	Benedetti et al. 2016		No	Mauchline 1998		Strong	sequences	NG	Kiørboe 2013	4	Zooglider
Animalia Arthropoda Crustacea Hexanauplia Copepoda Gymnoplea Calanoida Metridinidae Pleuromamma Pleuromamma borealis	Pleuromamma borealis	Animalia	Arthropoda	Crustacea	Hexanauplia	Copepoda	Gymnoplea	Calanoida	Metridinidae	Pleuromamma	1.44	Benedetti et al. 2016		2.5	Benedetti et al. 2016		Omnivore	Benedetti et al. 2016		Suspension	Benedetti et al. 2016	Broadcast	Benedetti et al. 2016		No	Mauchline 1998		Strong	sequences	NG	Kiørboe 2013	4	Zooglider
Animalia Arthropoda Crustacea Hexanauplia Copepoda Gymnoplea Calanoida Metridinidae Pleuromamma Pleuromamma gracilis	Pleuromamma gracilis	Animalia	Arthropoda	Crustacea	Hexanauplia	Copepoda	Gymnoplea	Calanoida	Metridinidae	Pleuromamma	1.5	Benedetti et al. 2016		2.55	Benedetti et al. 2016		Omnivore	Benedetti et al. 2016		Suspension	Benedetti et al. 2016	Broadcast	Benedetti et al. 2016		No	Mauchline 1998		Strong	sequences	NG	Kiørboe 2013	4	Zooglider
Animalia Arthropoda Crustacea Hexanauplia Copepoda Gymnoplea Calanoida Metridinidae Pleuromamma Pleuromamma piseki	Pleuromamma piseki	Animalia	Arthropoda	Crustacea	Hexanauplia	Copepoda	Gymnoplea	Calanoida	Metridinidae	Pleuromamma	1.7	Brun et al. 2017		2.02	Brun et al. 2017		Omnivore	Mauchline 1998		Suspension	Brun et al. 2017	Broadcast	Brun et al. 2017		No	Mauchline 1998			sequences	NG	Kiørboe 2013	4	Zooglider
Animalia Arthropoda Crustacea Hexanauplia Copepoda Gymnoplea Calanoida Metridinidae Pleuromamma Pleuromamma scutullata	Pleuromamma scutullata	Animalia	Arthropoda	Crustacea	Hexanauplia	Copepoda	Gymnoplea	Calanoida	Metridinidae	Pleuromamma	3.5	Brun et al. 2017		5	Brun et al. 2017		Omnivore	Mauchline 1998		Suspension	Brun et al. 2017	Broadcast	Brun et al. 2017		No	Mauchline 1998			sequences	NG	Kiørboe 2013	4	Zooglider
Animalia Arthropoda Crustacea Hexanauplia Copepoda Gymnoplea Calanoida Metridinidae Pleuromamma Pleuromamma xiphias	Pleuromamma xiphias	Animalia	Arthropoda	Crustacea	Hexanauplia	Copepoda	Gymnoplea	Calanoida	Metridinidae	Pleuromamma	nd			nd			Omnivore	Benedetti et al. 2016		Suspension	Benedetti et al. 2016	Broadcast	Benedetti et al. 2016		No	Mauchline 1998		Strong	sequences	NG	Kiørboe 2013	4	Zooglider
Animalia Arthropoda Crustacea Hexanauplia Copepoda Gymnoplea Calanoida Paracalanidae		Animalia	Arthropoda	Crustacea	Hexanauplia	Copepoda	Gymnoplea	Calanoida	Paracalanidae		nd			nd			Herbivore	Benedetti et al. 2016		nd	Benedetti et al. 2016	Broadcast	Benedetti et al. 2016		No	Mauchline 1998		No	sequences	NG	Kiørboe 2013	4	Zooglider
Animalia Arthropoda Crustacea Hexanauplia Copepoda Gymnoplea Calanoida Paracalanidae Acrocalanus Acrocalanus monachus	Acrocalanus monachus	Animalia	Arthropoda	Crustacea	Hexanauplia	Copepoda	Gymnoplea	Calanoida	Paracalanidae	Acrocalanus	nd			nd			Herbivore	Benedetti et al. 2016		nd	Benedetti et al. 2016	Broadcast	Benedetti et al. 2016		No	Mauchline 1998		No	sequences	NG	Kiørboe 2013	4	Zooglider
Animalia Arthropoda Crustacea Hexanauplia Copepoda Gymnoplea Calanoida Paracalanidae Calocalanus		Animalia	Arthropoda	Crustacea	Hexanauplia	Copepoda	Gymnoplea	Calanoida	Paracalanidae	Calocalanus	nd			nd			Herbivore	Benedetti et al. 2016		nd	Benedetti et al. 2016	Broadcast	Benedetti et al. 2016		No	Mauchline 1998		No	sequences	NG	Kiørboe 2013	4	Zooglider
Animalia Arthropoda Crustacea Hexanauplia Copepoda Gymnoplea Calanoida Paracalanidae Calocalanus Calocalanus kristalli	Calocalanus kristalli	Animalia	Arthropoda	Crustacea	Hexanauplia	Copepoda	Gymnoplea	Calanoida	Paracalanidae	Calocalanus	0.61	Brun et al. 2017		0.79	Brun et al. 2017		Omnivore	Mauchline 1998		Suspension	Mauchline 1998	Broadcast	Brun et al. 2017		No	Mauchline 1998			sequences	NG	Kiørboe 2013	4	Zooglider	yes
Animalia Arthropoda Crustacea Hexanauplia Copepoda Gymnoplea Calanoida Paracalanidae Calocalanus Calocalanus minutus	Calocalanus minutus	Animalia	Arthropoda	Crustacea	Hexanauplia	Copepoda	Gymnoplea	Calanoida	Paracalanidae	Calocalanus	0.5	Brun et al. 2017		0.57	Brun et al. 2017		Omnivore	Mauchline 1998		Suspension	Mauchline 1998	Broadcast	Brun et al. 2017		No	Mauchline 1998			sequences	NG	Kiørboe 2013	4	Zooglider
Animalia Arthropoda Crustacea Hexanauplia Copepoda Gymnoplea Calanoida Paracalanidae Calocalanus Calocalanus pavo	Calocalanus pavo	Animalia	Arthropoda	Crustacea	Hexanauplia	Copepoda	Gymnoplea	Calanoida	Paracalanidae	Calocalanus	0.6	Benedetti et al. 2016		1.4	Benedetti et al. 2016		Herbivore	Benedetti et al. 2016		Suspension	Benedetti et al. 2016	Broadcast	Brun et al. 2017		No	Mauchline 1998		Weak	sequences	NG	Kiørboe 2013	4	Zooglider
Animalia Arthropoda Crustacea Hexanauplia Copepoda Gymnoplea Calanoida Paracalanidae Calocalanus Calocalanus pavo	Calocalanus pavo	Animalia	Arthropoda	Crustacea	Hexanauplia	Copepoda	Gymnoplea	Calanoida	Paracalanidae	Calocalanus	0.6	Benedetti et al. 2016		1.4	Benedetti et al. 2016		Herbivore	Benedetti et al. 2016		Suspension	Benedetti et al. 2016	Broadcast	Brun et al. 2017		No	Mauchline 1998		Weak	sequences	NG	Kiørboe 2013	4	Zooglider
Animalia Arthropoda Crustacea Hexanauplia Copepoda Gymnoplea Calanoida Paracalanidae Calocalanus Calocalanus plumulosus	Calocalanus plumulosus	Animalia	Arthropoda	Crustacea	Hexanauplia	Copepoda	Gymnoplea	Calanoida	Paracalanidae	Calocalanus	0.52	Benedetti et al. 2016		1.34	Benedetti et al. 2016		Herbivore	Benedetti et al. 2016		Suspension	Benedetti et al. 2016	Broadcast	Brun et al. 2017		No	Mauchline 1998		Weak	sequences	NG	Kiørboe 2013	4	Zooglider
Animalia Arthropoda Crustacea Hexanauplia Copepoda Gymnoplea Calanoida Paracalanidae Calocalanus Calocalanus styliremis	Calocalanus styliremis	Animalia	Arthropoda	Crustacea	Hexanauplia	Copepoda	Gymnoplea	Calanoida	Paracalanidae	Calocalanus	0.45	Benedetti et al. 2016		0.95	Benedetti et al. 2016		Herbivore	Benedetti et al. 2016		Suspension	Benedetti et al. 2016	Broadcast	Brun et al. 2017		No	Mauchline 1998		Weak	sequences	NG	Kiørboe 2013	4	Zooglider
Animalia Arthropoda Crustacea Hexanauplia Copepoda Gymnoplea Calanoida Paracalanidae Calocalanus Calocalanus styliremis	Calocalanus styliremis	Animalia	Arthropoda	Crustacea	Hexanauplia	Copepoda	Gymnoplea	Calanoida	Paracalanidae	Calocalanus	0.45	Benedetti et al. 2016		0.95	Benedetti et al. 2016		Herbivore	Benedetti et al. 2016		Suspension	Benedetti et al. 2016	Broadcast	Brun et al. 2017		No	Mauchline 1998		Weak	sequences	NG	Kiørboe 2013	4	Zooglider
Animalia Arthropoda Crustacea Hexanauplia Copepoda Gymnoplea Calanoida Paracalanidae Calocalanus Calocalanus tenuis	Calocalanus tenuis	Animalia	Arthropoda	Crustacea	Hexanauplia	Copepoda	Gymnoplea	Calanoida	Paracalanidae	Calocalanus	0.9	Benedetti et al. 2016		1.31	Benedetti et al. 2016		Herbivore	Benedetti et al. 2016		Suspension	Mauchline 1998	Broadcast	Brun et al. 2017		No	Mauchline 1998		Weak	sequences	NG	Kiørboe 2013	4	Zooglider
Animalia Arthropoda Crustacea Hexanauplia Copepoda Gymnoplea Calanoida Paracalanidae Mecynocera Mecynocera clausi	Mecynocera clausi	Animalia	Arthropoda	Crustacea	Hexanauplia	Copepoda	Gymnoplea	Calanoida	Paracalanidae	Mecynocera	0.75	Benedetti et al. 2016		1.3	Benedetti et al. 2016		Herbivore	Benedetti et al. 2016		Suspension	Benedetti et al. 2016	Broadcast	Brun et al. 2017		No	Mauchline 1998		No	sequences	NG	Kiørboe 2013	4	Zooglider
Animalia Arthropoda Crustacea Hexanauplia Copepoda Gymnoplea Calanoida Paracalanidae Mecynocera Mecynocera clausi	Mecynocera clausi	Animalia	Arthropoda	Crustacea	Hexanauplia	Copepoda	Gymnoplea	Calanoida	Paracalanidae	Mecynocera	0.75	Benedetti et al. 2016		1.3	Benedetti et al. 2016		Herbivore	Benedetti et al. 2016		Suspension	Benedetti et al. 2016	Broadcast	Brun et al. 2017		No	Mauchline 1998		No	sequences	NG	Kiørboe 2013	4	Zooglider
Animalia Arthropoda Crustacea Hexanauplia Copepoda Gymnoplea Calanoida Paracalanidae Paracalanus		Animalia	Arthropoda	Crustacea	Hexanauplia	Copepoda	Gymnoplea	Calanoida	Paracalanidae	Paracalanus	nd			nd			Herbivore	Benedetti et al. 2016		nd	Benedetti et al. 2016	Broadcast	Benedetti et al. 2016		No	Mauchline 1998		No	sequences	NG	Kiørboe 2013	4	Zooglider
Animalia Arthropoda Crustacea Hexanauplia Copepoda Gymnoplea Calanoida Paracalanidae Paracalanus Paracalanus aculeatus	Paracalanus aculeatus	Animalia	Arthropoda	Crustacea	Hexanauplia	Copepoda	Gymnoplea	Calanoida	Paracalanidae	Paracalanus	0.75	Brun et al. 2017		1.45	Brun et al. 2017		Omnivore	Mauchline 1998		Suspension	Mauchline 1998	Broadcast	Brun et al. 2017		No	Mauchline 1998			sequences	NG	Kiørboe 2013	4	Zooglider
Animalia Arthropoda Crustacea Hexanauplia Copepoda Gymnoplea Calanoida Paracalanidae Paracalanus Paracalanus denudatus	Paracalanus denudatus	Animalia	Arthropoda	Crustacea	Hexanauplia	Copepoda	Gymnoplea	Calanoida	Paracalanidae	Paracalanus	0.56	Benedetti et al. 2016		0.96	Benedetti et al. 2016		Herbivore	Benedetti et al. 2016		Suspension	Benedetti et al. 2016	Broadcast	Benedetti et al. 2016		No	Mauchline 1998		No	sequences	NG	Kiørboe 2013	4	Zooglider
Animalia Arthropoda Crustacea Hexanauplia Copepoda Gymnoplea Calanoida Paracalanidae Paracalanus Paracalanus indicus	Paracalanus indicus	Animalia	Arthropoda	Crustacea	Hexanauplia	Copepoda	Gymnoplea	Calanoida	Paracalanidae	Paracalanus	NA			0.9	Razouls et al. 2005	mm	Omnivore	Mauchline 1998		Suspension	Mauchline 1998	Broadcast	Brun et al. 2017		No	Mauchline 1998			sequences	NG	Kiørboe 2013	4	Zooglider
Animalia Arthropoda Crustacea Hexanauplia Copepoda Gymnoplea Calanoida Paracalanidae Paracalanus Paracalanus nanus	Paracalanus nanus	Animalia	Arthropoda	Crustacea	Hexanauplia	Copepoda	Gymnoplea	Calanoida	Paracalanidae	Paracalanus	0.5	Benedetti et al. 2016		0.65	Benedetti et al. 2016		Herbivore	Benedetti et al. 2016		Suspension	Benedetti et al. 2016	Broadcast	Benedetti et al. 2016		No	Mauchline 1998			sequences	NG	Kiørboe 2013	4	Zooglider
Animalia Arthropoda Crustacea Hexanauplia Copepoda Gymnoplea Calanoida Paracalanidae Paracalanus Paracalanus parvus	Paracalanus parvus	Animalia	Arthropoda	Crustacea	Hexanauplia	Copepoda	Gymnoplea	Calanoida	Paracalanidae	Paracalanus	0.5	Benedetti et al. 2016		1.4	Benedetti et al. 2016		Herbivore	Benedetti et al. 2016		Suspension	Mauchline 1998	Broadcast	Benedetti et al. 2016		No	Mauchline 1998		No	sequences	NG	Kiørboe 2013	4	Zooglider
Animalia Arthropoda Crustacea Hexanauplia Copepoda Gymnoplea Calanoida Paracalanidae Paracalanus Paracalanus parvus	Paracalanus parvus	Animalia	Arthropoda	Crustacea	Hexanauplia	Copepoda	Gymnoplea	Calanoida	Paracalanidae	Paracalanus	0.5	Benedetti et al. 2016		1.4	Benedetti et al. 2016		Herbivore	Benedetti et al. 2016		Suspension	Mauchline 1998	Broadcast	Benedetti et al. 2016		No	Mauchline 1998		No	sequences	NG	Kiørboe 2013	4	Zooglider
Animalia Arthropoda Crustacea Hexanauplia Copepoda Gymnoplea Calanoida Paracalanidae Paracalanus Paracalanus tropicus	Paracalanus tropicus	Animalia	Arthropoda	Crustacea	Hexanauplia	Copepoda	Gymnoplea	Calanoida	Paracalanidae	Paracalanus	0.74	Brun et al. 2017		0.9	Brun et al. 2017		Omnivore	Mauchline 1998		Suspension	Mauchline 1998	Broadcast	Brun et al. 2017		No	Mauchline 1998			sequences	NG	Kiørboe 2013	4	Zooglider	yes
Animalia Arthropoda Crustacea Hexanauplia Copepoda Gymnoplea Calanoida Pontellidae		Animalia	Arthropoda	Crustacea	Hexanauplia	Copepoda	Gymnoplea	Calanoida	Pontellidae		nd			nd			Carnivore	Mauchline 1998		nd		Broadcast	Brun et al. 2017		No	Mauchline 1998		NA	sequences	NG	Kiørboe 2013	4	Zooglider
Animalia Arthropoda Crustacea Hexanauplia Copepoda Gymnoplea Calanoida Pontellidae Labidocera		Animalia	Arthropoda	Crustacea	Hexanauplia	Copepoda	Gymnoplea	Calanoida	Pontellidae	Labidocera	nd			nd			Carnivore	Mauchline 1998		nd		Broadcast	Brun et al. 2017		No	Mauchline 1998		NA	sequences	NG	Kiørboe 2013	4	Zooglider
Animalia Arthropoda Crustacea Hexanauplia Copepoda Gymnoplea Calanoida Pontellidae Labidocera Labidocera rotunda	Labidocera rotunda	Animalia	Arthropoda	Crustacea	Hexanauplia	Copepoda	Gymnoplea	Calanoida	Pontellidae	Labidocera	nd			nd			Carnivore	Mauchline 1998		nd		Broadcast	Brun et al. 2017		No	Mauchline 1998		NA	sequences	NG	Kiørboe 2013	4	Zooglider
Animalia Arthropoda Crustacea Hexanauplia Copepoda Gymnoplea Calanoida Pontellidae Labidocera Labidocera trispinosa	Labidocera trispinosa	Animalia	Arthropoda	Crustacea	Hexanauplia	Copepoda	Gymnoplea	Calanoida	Pontellidae	Labidocera	2.42	Brun et al. 2017		2.66	Brun et al. 2017		Carnivore	Mauchline 1998		NA		Broadcast	Brun et al. 2017		No	Mauchline 1998			sequences	NG	Kiørboe 2013	4	Zooglider
Animalia Arthropoda Crustacea Hexanauplia Copepoda Gymnoplea Calanoida Pontellidae Pontella		Animalia	Arthropoda	Crustacea	Hexanauplia	Copepoda	Gymnoplea	Calanoida	Pontellidae	Pontella	nd			nd			Carnivore	Mauchline 1998		Ambush	Benedetti et al. 2016	Broadcast	Brun et al. 2017		No	Mauchline 1998		NA	sequences	NG	Kiørboe 2013	4	Zooglider
Animalia Arthropoda Crustacea Hexanauplia Copepoda Gymnoplea Calanoida Pontellidae Pontella Pontella fera	Pontella fera	Animalia	Arthropoda	Crustacea	Hexanauplia	Copepoda	Gymnoplea	Calanoida	Pontellidae	Pontella	2	Brun et al. 2017		3.33	Brun et al. 2017		Carnivore	Mauchline 1998		NA		Broadcast	Brun et al. 2017		No	Mauchline 1998			sequences	NG	Kiørboe 2013	4	Zooglider
Animalia Arthropoda Crustacea Hexanauplia Copepoda Gymnoplea Calanoida Pontellidae Pontella Pontella spinipes	Pontella spinipes	Animalia	Arthropoda	Crustacea	Hexanauplia	Copepoda	Gymnoplea	Calanoida	Pontellidae	Pontella	nd			nd			Carnivore	Mauchline 1998		Ambush	Benedetti et al. 2016	Broadcast	Brun et al. 2017		No	Mauchline 1998		NA	sequences	NG	Kiørboe 2013	4	Zooglider
Animalia Arthropoda Crustacea Hexanauplia Copepoda Gymnoplea Calanoida Pontellidae Pontellina Pontellina plumata	Pontellina plumata	Animalia	Arthropoda	Crustacea	Hexanauplia	Copepoda	Gymnoplea	Calanoida	Pontellidae	Pontellina	1	Benedetti et al. 2016		1.94	Benedetti et al. 2016		Carnivore	Benedetti et al. 2016		Ambush	Benedetti et al. 2016	Broadcast	Brun et al. 2017		No	Mauchline 1998		No	sequences	NG	Kiørboe 2013	4	Zooglider
Animalia Arthropoda Crustacea Hexanauplia Copepoda Gymnoplea Calanoida Pontellidae Pontellina Pontellina plumata	Pontellina plumata	Animalia	Arthropoda	Crustacea	Hexanauplia	Copepoda	Gymnoplea	Calanoida	Pontellidae	Pontellina	1	Benedetti et al. 2016		1.94	Benedetti et al. 2016		Carnivore	Benedetti et al. 2016		Ambush	Benedetti et al. 2016	Broadcast	Brun et al. 2017		No	Mauchline 1998		No	sequences	NG	Kiørboe 2013	4	Zooglider
Animalia Arthropoda Crustacea Hexanauplia Copepoda Gymnoplea Calanoida Rhincalanidae Rhincalanus		Animalia	Arthropoda	Crustacea	Hexanauplia	Copepoda	Gymnoplea	Calanoida	Rhincalanidae	Rhincalanus	nd			nd			Herbivore	Benedetti et al. 2016		Suspension	Benedetti et al. 2016	Broadcast	Benedetti et al. 2016		No	Mauchline 1998		No	sequences	NG	Kiørboe 2013	4	Zooglider
Animalia Arthropoda Crustacea Hexanauplia Copepoda Gymnoplea Calanoida Rhincalanidae Rhincalanus Rhincalanus nasutus	Rhincalanus nasutus	Animalia	Arthropoda	Crustacea	Hexanauplia	Copepoda	Gymnoplea	Calanoida	Rhincalanidae	Rhincalanus	2.7	Benedetti et al. 2016		6.1	Benedetti et al. 2016		Herbivore	Benedetti et al. 2016		Cruise	Benedetti et al. 2016	Broadcast	Benedetti et al. 2016		No	Mauchline 1998		No	sequences	NG	Kiørboe 2013	4	Zooglider
Animalia Arthropoda Crustacea Hexanauplia Copepoda Gymnoplea Calanoida Scolecitrichidae		Animalia	Arthropoda	Crustacea	Hexanauplia	Copepoda	Gymnoplea	Calanoida	Scolecitrichidae		nd			nd			Omnivore	Mauchline 1998		nd		Broadcast	Brun et al. 2017		No	Mauchline 1998			sequences	NG	Kiørboe 2013	4	Zooglider
Animalia Arthropoda Crustacea Hexanauplia Copepoda Gymnoplea Calanoida Scolecitrichidae Byrathis		Animalia	Arthropoda	Crustacea	Hexanauplia	Copepoda	Gymnoplea	Calanoida	Scolecitrichidae	Byrathis	nd			nd			Omnivore	Mauchline 1998		nd		Broadcast	Brun et al. 2017		No	Mauchline 1998			sequences	NG	Kiørboe 2013	4	Zooglider	yes
Animalia Arthropoda Crustacea Hexanauplia Copepoda Gymnoplea Calanoida Scolecitrichidae Byrathis Byrathis penicillatus	Byrathis penicillatus	Animalia	Arthropoda	Crustacea	Hexanauplia	Copepoda	Gymnoplea	Calanoida	Scolecitrichidae	Byrathis	NA			4.9	Markhaseva and Renz 2011	mm	Omnivore	Mauchline 1998		NA		Broadcast	Brun et al. 2017		No	Mauchline 1998			sequences	NG	Kiørboe 2013	4	Zooglider	yes
Animalia Arthropoda Crustacea Hexanauplia Copepoda Gymnoplea Calanoida Scolecitrichidae Lophothrix Lophothrix humilifrons	Lophothrix humilifrons	Animalia	Arthropoda	Crustacea	Hexanauplia	Copepoda	Gymnoplea	Calanoida	Scolecitrichidae	Lophothrix	nd			nd			Omnivore	Mauchline 1998		nd		Broadcast	Brun et al. 2017		No	Mauchline 1998			sequences	NG	Kiørboe 2013	4	Zooglider
Animalia Arthropoda Crustacea Hexanauplia Copepoda Gymnoplea Calanoida Scolecitrichidae Pseudoamallothrix		Animalia	Arthropoda	Crustacea	Hexanauplia	Copepoda	Gymnoplea	Calanoida	Scolecitrichidae	Pseudoamallothrix	nd			nd			Omnivore	Mauchline 1998		nd		Broadcast	Brun et al. 2017		No	Mauchline 1998			sequences	NG	Kiørboe 2013	4	Zooglider	yes
Animalia Arthropoda Crustacea Hexanauplia Copepoda Gymnoplea Calanoida Scolecitrichidae Pseudoamallothrix Pseudoamallothrix cenotelis	Pseudoamallothrix cenotelis	Animalia	Arthropoda	Crustacea	Hexanauplia	Copepoda	Gymnoplea	Calanoida	Scolecitrichidae	Pseudoamallothrix	1.96	Brun et al. 2017		2.34	Brun et al. 2017		Omnivore	Mauchline 1998		Ambush	Ikeda et al. 2007	Broadcast	Brun et al. 2017		No	Mauchline 1998			sequences	NG	Kiørboe 2013	4	Zooglider	yes
Animalia Arthropoda Crustacea Hexanauplia Copepoda Gymnoplea Calanoida Scolecitrichidae Pseudoamallothrix Pseudoamallothrix emarginata	Pseudoamallothrix emarginata	Animalia	Arthropoda	Crustacea	Hexanauplia	Copepoda	Gymnoplea	Calanoida	Scolecitrichidae	Pseudoamallothrix	2.5	Brun et al. 2017		5.6	Brun et al. 2017		Omnivore	Mauchline 1998		Ambush	Ikeda et al. 2007	Broadcast	Brun et al. 2017		No	Mauchline 1998			sequences	NG	Kiørboe 2013	4	Zooglider
Animalia Arthropoda Crustacea Hexanauplia Copepoda Gymnoplea Calanoida Scolecitrichidae Racovitzanus Racovitzanus antarcticus	Racovitzanus antarcticus	Animalia	Arthropoda	Crustacea	Hexanauplia	Copepoda	Gymnoplea	Calanoida	Scolecitrichidae	Racovitzanus	1.77	Brun et al. 2017		2.48	Brun et al. 2017		Omnivore	Mauchline 1998		Ambush	Ikeda et al. 2007	Broadcast	Brun et al. 2017		No	Mauchline 1998			sequences	NG	Kiørboe 2013	4	Zooglider
Animalia Arthropoda Crustacea Hexanauplia Copepoda Gymnoplea Calanoida Scolecitrichidae Scaphocalanus		Animalia	Arthropoda	Crustacea	Hexanauplia	Copepoda	Gymnoplea	Calanoida	Scolecitrichidae	Scaphocalanus	nd			nd			Omnivore	Mauchline 1998		nd		Broadcast	Brun et al. 2017		No	Mauchline 1998			sequences	NG	Kiørboe 2013	4	Zooglider
Animalia Arthropoda Crustacea Hexanauplia Copepoda Gymnoplea Calanoida Scolecitrichidae Scaphocalanus Scaphocalanus magnus	Scaphocalanus magnus	Animalia	Arthropoda	Crustacea	Hexanauplia	Copepoda	Gymnoplea	Calanoida	Scolecitrichidae	Scaphocalanus	3.55	Brun et al. 2017		5.6	Brun et al. 2017		Omnivore	Mauchline 1998		Ambush	Ikeda et al. 2007	Broadcast	Brun et al. 2017		No	Mauchline 1998			sequences	NG	Kiørboe 2013	4	Zooglider
Animalia Arthropoda Crustacea Hexanauplia Copepoda Gymnoplea Calanoida Scolecitrichidae Scaphocalanus Scaphocalanus major	Scaphocalanus major	Animalia	Arthropoda	Crustacea	Hexanauplia	Copepoda	Gymnoplea	Calanoida	Scolecitrichidae	Scaphocalanus	nd			nd			Omnivore	Mauchline 1998		nd		Broadcast	Brun et al. 2017		No	Mauchline 1998			sequences	NG	Kiørboe 2013	4	Zooglider
Animalia Arthropoda Crustacea Hexanauplia Copepoda Gymnoplea Calanoida Scolecitrichidae Scolecithricella Scolecithricella minor	Scolecithricella minor	Animalia	Arthropoda	Crustacea	Hexanauplia	Copepoda	Gymnoplea	Calanoida	Scolecitrichidae	Scolecithricella	nd			nd			Omnivore	Mauchline 1998		nd		Broadcast	Brun et al. 2017		No	Mauchline 1998			sequences	NG	Kiørboe 2013	4	Zooglider
Animalia Arthropoda Crustacea Hexanauplia Copepoda Gymnoplea Calanoida Scolecitrichidae Scolecithricella Scolecithricella nicobarica	Scolecithricella nicobarica	Animalia	Arthropoda	Crustacea	Hexanauplia	Copepoda	Gymnoplea	Calanoida	Scolecitrichidae	Scolecithricella	1.08	Brun et al. 2017		1.5	Brun et al. 2017		Omnivore	Mauchline 1998		Ambush	Ikeda et al. 2007	Broadcast	Brun et al. 2017		No	Mauchline 1998			sequences	NG	Kiørboe 2013	4	Zooglider
Animalia Arthropoda Crustacea Hexanauplia Copepoda Gymnoplea Calanoida Scolecitrichidae Scolecithricella Species		Animalia	Arthropoda	Crustacea	Hexanauplia	Copepoda	Gymnoplea	Calanoida	Scolecitrichidae	Scolecithricella	nd			nd			Omnivore	Mauchline 1998		nd		Broadcast	Brun et al. 2017		No	Mauchline 1998			sequences	NG	Kiørboe 2013	4	Zooglider
Animalia Arthropoda Crustacea Hexanauplia Copepoda Gymnoplea Calanoida Scolecitrichidae Scolecithricella Species	Species	Animalia	Arthropoda	Crustacea	Hexanauplia	Copepoda	Gymnoplea	Calanoida	Scolecitrichidae	Scolecithricella	NA			NA			Omnivore	Mauchline 1998		Ambush	Ikeda et al. 2007	Broadcast	Brun et al. 2017		No	Mauchline 1998			sequences	NG	Kiørboe 2013	4	Zooglider
Animalia Arthropoda Crustacea Hexanauplia Copepoda Gymnoplea Calanoida Scolecitrichidae Scolecithrix Scolecithrix bradyi	Scolecithrix bradyi	Animalia	Arthropoda	Crustacea	Hexanauplia	Copepoda	Gymnoplea	Calanoida	Scolecitrichidae	Scolecithrix	nd			nd			Omnivore	Mauchline 1998		nd		Broadcast	Brun et al. 2017		No	Mauchline 1998			sequences	NG	Kiørboe 2013	4	Zooglider
Animalia Arthropoda Crustacea Hexanauplia Copepoda Gymnoplea Calanoida Scolecitrichidae Scolecithrix Scolecithrix danae	Scolecithrix danae	Animalia	Arthropoda	Crustacea	Hexanauplia	Copepoda	Gymnoplea	Calanoida	Scolecitrichidae	Scolecithrix	1.65	Benedetti et al. 2016		2.52	Benedetti et al. 2016		Omnivore	Benedetti et al. 2016		Ambush	Ikeda et al. 2007	Broadcast	Benedetti et al. 2016		No	Mauchline 1998		No	sequences	NG	Kiørboe 2013	4	Zooglider
Animalia Arthropoda Crustacea Hexanauplia Copepoda Gymnoplea Calanoida Scolecitrichidae Scolecithrix Scolecithrix danae	Scolecithrix danae	Animalia	Arthropoda	Crustacea	Hexanauplia	Copepoda	Gymnoplea	Calanoida	Scolecitrichidae	Scolecithrix	1.65	Benedetti et al. 2016		2.52	Benedetti et al. 2016		Omnivore	Benedetti et al. 2016		Ambush	Ikeda et al. 2007	Broadcast	Benedetti et al. 2016		No	Mauchline 1998		No	sequences	NG	Kiørboe 2013	4	Zooglider
Animalia Arthropoda Crustacea Hexanauplia Copepoda Gymnoplea Calanoida Spinocalanidae Mimocalanus Mimocalanus cultrifer	Mimocalanus cultrifer	Animalia	Arthropoda	Crustacea	Hexanauplia	Copepoda	Gymnoplea	Calanoida	Spinocalanidae	Mimocalanus	1	Brun et al. 2017		1.95	Brun et al. 2017		Herbivore	Mauchline 1998		NA		Broadcast	Brun et al. 2017		No	Mauchline 1998			sequences	NG	Kiørboe 2013	4	Zooglider
Animalia Arthropoda Crustacea Hexanauplia Copepoda Gymnoplea Calanoida Spinocalanidae Mimocalanus Mimocalanus heronae	Mimocalanus heronae	Animalia	Arthropoda	Crustacea	Hexanauplia	Copepoda	Gymnoplea	Calanoida	Spinocalanidae	Mimocalanus	1.23	Brun et al. 2017		1.95	Brun et al. 2017		Herbivore	Mauchline 1998		NA		Broadcast	Brun et al. 2017		No	Mauchline 1998			sequences	NG	Kiørboe 2013	4	Zooglider
Animalia Arthropoda Crustacea Hexanauplia Copepoda Gymnoplea Calanoida Spinocalanidae Mospicalanus		Animalia	Arthropoda	Crustacea	Hexanauplia	Copepoda	Gymnoplea	Calanoida	Spinocalanidae	Mospicalanus	nd			nd			Omnivore	Mauchline 1998		nd		Broadcast	Brun et al. 2017		No	Mauchline 1998			sequences	NG	Kiørboe 2013	4	Zooglider	yes
Animalia Arthropoda Crustacea Hexanauplia Copepoda Gymnoplea Calanoida Spinocalanidae Mospicalanus Mospicalanus schielae	Mospicalanus schielae	Animalia	Arthropoda	Crustacea	Hexanauplia	Copepoda	Gymnoplea	Calanoida	Spinocalanidae	Mospicalanus	2.11	Brun et al. 2017		2.18	Brun et al. 2017		Herbivore	Mauchline 1998		NA		Broadcast	Brun et al. 2017		No	Mauchline 1998			sequences	NG	Kiørboe 2013	4	Zooglider	yes
Animalia Arthropoda Crustacea Hexanauplia Copepoda Gymnoplea Calanoida Spinocalanidae Spinocalanus		Animalia	Arthropoda	Crustacea	Hexanauplia	Copepoda	Gymnoplea	Calanoida	Spinocalanidae	Spinocalanus	nd			nd			Herbivore	Mauchline 1998		nd		Broadcast	Brun et al. 2017		No	Mauchline 1998		Reverse	sequences	NG	Kiørboe 2013	4	Zooglider
Animalia Arthropoda Crustacea Hexanauplia Copepoda Gymnoplea Calanoida Spinocalanidae Spinocalanus Spinocalanus abyssalis	Spinocalanus abyssalis	Animalia	Arthropoda	Crustacea	Hexanauplia	Copepoda	Gymnoplea	Calanoida	Spinocalanidae	Spinocalanus	0.83	Brun et al. 2017		1.98	Brun et al. 2017		Herbivore	Mauchline 1998		NA		Broadcast	Brun et al. 2017		No	Mauchline 1998			sequences	NG	Kiørboe 2013	4	Zooglider
Animalia Arthropoda Crustacea Hexanauplia Copepoda Gymnoplea Calanoida Spinocalanidae Spinocalanus Spinocalanus brevicaudatus	Spinocalanus brevicaudatus	Animalia	Arthropoda	Crustacea	Hexanauplia	Copepoda	Gymnoplea	Calanoida	Spinocalanidae	Spinocalanus	1.4	Brun et al. 2017		2.4	Brun et al. 2017		Herbivore	Mauchline 1998		NA		Broadcast	Brun et al. 2017		No	Mauchline 1998			sequences	NG	Kiørboe 2013	4	Zooglider
Animalia Arthropoda Crustacea Hexanauplia Copepoda Gymnoplea Calanoida Spinocalanidae Spinocalanus Spinocalanus dispar	Spinocalanus dispar	Animalia	Arthropoda	Crustacea	Hexanauplia	Copepoda	Gymnoplea	Calanoida	Spinocalanidae	Spinocalanus	1.26	Brun et al. 2017		1.28	Brun et al. 2017		Herbivore	Mauchline 1998		NA		Broadcast	Brun et al. 2017		No	Mauchline 1998			sequences	NG	Kiørboe 2013	4	Zooglider	yes
Animalia Arthropoda Crustacea Hexanauplia Copepoda Gymnoplea Calanoida Spinocalanidae Spinocalanus Spinocalanus horridus	Spinocalanus horridus	Animalia	Arthropoda	Crustacea	Hexanauplia	Copepoda	Gymnoplea	Calanoida	Spinocalanidae	Spinocalanus	1.98	Brun et al. 2017		3.4	Brun et al. 2017		Herbivore	Mauchline 1998		NA		Broadcast	Brun et al. 2017		No	Mauchline 1998			sequences	NG	Kiørboe 2013	4	Zooglider
Animalia Arthropoda Crustacea Hexanauplia Copepoda Gymnoplea Calanoida Spinocalanidae Spinocalanus Spinocalanus longicornis	Spinocalanus longicornis	Animalia	Arthropoda	Crustacea	Hexanauplia	Copepoda	Gymnoplea	Calanoida	Spinocalanidae	Spinocalanus	0.88	Brun et al. 2017		1.3	Brun et al. 2017		Herbivore	Mauchline 1998		NA		Broadcast	Brun et al. 2017		No	Mauchline 1998			sequences	NG	Kiørboe 2013	4	Zooglider
Animalia Arthropoda Crustacea Hexanauplia Copepoda Gymnoplea Calanoida Spinocalanidae Spinocalanus Spinocalanus usitatus	Spinocalanus usitatus	Animalia	Arthropoda	Crustacea	Hexanauplia	Copepoda	Gymnoplea	Calanoida	Spinocalanidae	Spinocalanus	1.38	Brun et al. 2017		2.08	Brun et al. 2017		Herbivore	Mauchline 1998		NA		Broadcast	Brun et al. 2017		No	Mauchline 1998			sequences	NG	Kiørboe 2013	4	Zooglider
Animalia Arthropoda Crustacea Hexanauplia Copepoda Gymnoplea Calanoida Spinocalanidae Teneriforma Teneriforma naso	Teneriforma naso	Animalia	Arthropoda	Crustacea	Hexanauplia	Copepoda	Gymnoplea	Calanoida	Spinocalanidae	Teneriforma	0.89	Brun et al. 2017		1.2	Brun et al. 2017		Herbivore	Mauchline 1998		NA		Broadcast	Brun et al. 2017		No	Mauchline 1998			sequences	NG	Kiørboe 2013	4	Zooglider
Animalia Arthropoda Crustacea Hexanauplia Copepoda Gymnoplea Calanoida Subeucalanidae Subeucalanus		Animalia	Arthropoda	Crustacea	Hexanauplia	Copepoda	Gymnoplea	Calanoida	Subeucalanidae	Subeucalanus	nd			nd			Herbivore	Benedetti et al. 2016		Suspension	Benedetti et al. 2016	Broadcast	Brun et al. 2017		No	Mauchline 1998		No	sequences	NG	Kiørboe 2013	4	Zooglider
Animalia Arthropoda Crustacea Hexanauplia Copepoda Gymnoplea Calanoida Subeucalanidae Subeucalanus Subeucalanus crassus	Subeucalanus crassus	Animalia	Arthropoda	Crustacea	Hexanauplia	Copepoda	Gymnoplea	Calanoida	Subeucalanidae	Subeucalanus	2.1	Benedetti et al. 2016		4.6	Benedetti et al. 2016		Herbivore	Benedetti et al. 2016		Suspension	Benedetti et al. 2016	Broadcast	Brun et al. 2017		No	Mauchline 1998		No	sequences	NG	Kiørboe 2013	4	Zooglider
Animalia Arthropoda Crustacea Hexanauplia Copepoda Gymnoplea Calanoida Subeucalanidae Subeucalanus Subeucalanus mucronatus	Subeucalanus mucronatus	Animalia	Arthropoda	Crustacea	Hexanauplia	Copepoda	Gymnoplea	Calanoida	Subeucalanidae	Subeucalanus	2.8	Brun et al. 2017		3.49	Brun et al. 2017		Omnivore	Mauchline 1998		Suspension	Brun et al. 2017				No	Mauchline 1998			sequences	NG	Kiørboe 2013	4	Zooglider
Animalia Arthropoda Crustacea Hexanauplia Copepoda Gymnoplea Calanoida Temoridae Temora Temora discaudata	Temora discaudata	Animalia	Arthropoda	Crustacea	Hexanauplia	Copepoda	Gymnoplea	Calanoida	Temoridae	Temora	1.11	Brun et al. 2017		2.05	Brun et al. 2017		Omnivore	Mauchline 1998		NA		Broadcast	Brun et al. 2017		No	Mauchline 1998			sequences	NG	Kiørboe 2013	4	Zooglider
Animalia Arthropoda Crustacea Hexanauplia Copepoda Gymnoplea Calanoida Temoridae Temora Temora discaudata	Temora discaudata	Animalia	Arthropoda	Crustacea	Hexanauplia	Copepoda	Gymnoplea	Calanoida	Temoridae	Temora	1.11	Brun et al. 2017		2.05	Brun et al. 2017		Omnivore	Mauchline 1998		NA		Broadcast	Brun et al. 2017		No	Mauchline 1998			sequences	NG	Kiørboe 2013	4	Zooglider
Animalia Arthropoda Crustacea Hexanauplia Copepoda Gymnoplea Cyclopoida Corycaeidae Ditrichocorycaeus Ditrichocorycaeus anglicus	Ditrichocorycaeus anglicus	Animalia	Arthropoda	Crustacea	Hexanauplia	Copepoda	Gymnoplea	Cyclopoida	Corycaeidae	Ditrichocorycaeus	nd			nd			Carnivore	PIC		NA		Brooding	Brun et al. 2017		No	Mauchline 1998			sequences	NG	Kiørboe 2013	4	Zooglider
Animalia Arthropoda Crustacea Hexanauplia Copepoda Podoplea		Animalia	Arthropoda	Crustacea	Hexanauplia	Copepoda	Podoplea				nd			nd			nd			nd		Brooding	Brun et al. 2017		No	Mauchline 1998			sequences	NG	Kiørboe 2013	4	Zooglider
Animalia Arthropoda Crustacea Hexanauplia Copepoda Podoplea		Animalia	Arthropoda	Crustacea	Hexanauplia	Copepoda	Podoplea				nd			nd			nd			nd		Brooding	Brun et al. 2017		No	Mauchline 1998			sequences	NG	Kiørboe 2013	4	Zooglider
Animalia Arthropoda Crustacea Hexanauplia Copepoda Podoplea Cyclopoida		Animalia	Arthropoda	Crustacea	Hexanauplia	Copepoda	Podoplea	Cyclopoida			nd			nd			nd			nd		Brooding	Brun et al. 2017		No	Mauchline 1998			sequences	NG	Kiørboe 2013	4	Zooglider
Animalia Arthropoda Crustacea Hexanauplia Copepoda Podoplea Cyclopoida Chondracanthidae		Animalia	Arthropoda	Crustacea	Hexanauplia	Copepoda	Podoplea	Cyclopoida	Chondracanthidae		nd			nd			nd			nd		Brooding	Brun et al. 2017		No	Mauchline 1998			sequences	NG	Kiørboe 2013	4	Zooglider
Animalia Arthropoda Crustacea Hexanauplia Copepoda Podoplea Cyclopoida Corycaeidae Corycaeus Corycaeus speciosus	Corycaeus speciosus	Animalia	Arthropoda	Crustacea	Hexanauplia	Copepoda	Podoplea	Cyclopoida	Corycaeidae	Corycaeus	0.75	Benedetti et al. 2016		2.55	Benedetti et al. 2016		Carnivore	Benedetti et al. 2016		Ambush	Benedetti et al. 2016	Brooding	Benedetti et al. 2016		No	Mauchline 1998		Weak	sequences	NG	Kiørboe 2013	4	Zooglider
Animalia Arthropoda Crustacea Hexanauplia Copepoda Podoplea Cyclopoida Corycaeidae Corycaeus Corycaeus speciosus	Corycaeus speciosus	Animalia	Arthropoda	Crustacea	Hexanauplia	Copepoda	Podoplea	Cyclopoida	Corycaeidae	Corycaeus	0.75	Benedetti et al. 2016		2.55	Benedetti et al. 2016		Carnivore	Benedetti et al. 2016		Ambush	Benedetti et al. 2016	Brooding	Benedetti et al. 2016		No	Mauchline 1998		Weak	sequences	NG	Kiørboe 2013	4	Zooglider
Animalia Arthropoda Crustacea Hexanauplia Copepoda Podoplea Cyclopoida Corycaeidae Ditrichocorycaeus Ditrichocorycaeus anglicus	Ditrichocorycaeus anglicus	Animalia	Arthropoda	Crustacea	Hexanauplia	Copepoda	Podoplea	Cyclopoida	Corycaeidae	Ditrichocorycaeus	0.63	Brun et al. 2017		1.19	Brun et al. 2017		Carnivore	PIC		NA		Brooding	Brun et al. 2017		No	Mauchline 1998			sequences	NG	Kiørboe 2013	4	Zooglider
Animalia Arthropoda Crustacea Hexanauplia Copepoda Podoplea Cyclopoida Corycaeidae Ditrichocorycaeus Ditrichocorycaeus anglicus	Ditrichocorycaeus anglicus	Animalia	Arthropoda	Crustacea	Hexanauplia	Copepoda	Podoplea	Cyclopoida	Corycaeidae	Ditrichocorycaeus	0.63	Brun et al. 2017		1.19	Brun et al. 2017		Carnivore	PIC		NA		Brooding	Brun et al. 2017		No	Mauchline 1998			sequences	NG	Kiørboe 2013	4	Zooglider
Animalia Arthropoda Crustacea Hexanauplia Copepoda Podoplea Cyclopoida Cyclopettidae Paracyclopina		Animalia	Arthropoda	Crustacea	Hexanauplia	Copepoda	Podoplea	Cyclopoida	Cyclopettidae	Paracyclopina	nd			nd			Omnivore	Jepsen et al. 2021		nd		Brooding	Brun et al. 2017		No	Mauchline 1998			sequences	NG	Kiørboe 2013	4	Zooglider	yes
Animalia Arthropoda Crustacea Hexanauplia Copepoda Podoplea Cyclopoida Cyclopettidae Paracyclopina Paracyclopina nana	Paracyclopina nana	Animalia	Arthropoda	Crustacea	Hexanauplia	Copepoda	Podoplea	Cyclopoida	Cyclopettidae	Paracyclopina	NA			0.625	Hwang et al. 2010		Omnivore	Jepsen et al. 2021		NA		Brooding	Brun et al. 2017		No	Mauchline 1998			sequences	NG	Kiørboe 2013	4	Zooglider	yes
Animalia Arthropoda Crustacea Hexanauplia Copepoda Podoplea Cyclopoida Cyclopinidae Cyclopina		Animalia	Arthropoda	Crustacea	Hexanauplia	Copepoda	Podoplea	Cyclopoida	Cyclopinidae	Cyclopina	nd			nd			nd			nd		Brooding	Brun et al. 2017		No	Mauchline 1998			sequences	NG	Kiørboe 2013	4	Zooglider	yes
Animalia Arthropoda Crustacea Hexanauplia Copepoda Podoplea Cyclopoida Cyclopinidae Cyclopina Cyclopina gracilis	Cyclopina gracilis	Animalia	Arthropoda	Crustacea	Hexanauplia	Copepoda	Podoplea	Cyclopoida	Cyclopinidae	Cyclopina	0.45	Brun et al. 2017		0.65	Brun et al. 2017		NA			NA		Brooding	Brun et al. 2017		No	Mauchline 1998			sequences	NG	Kiørboe 2013	4	Zooglider	yes
Animalia Arthropoda Crustacea Hexanauplia Copepoda Podoplea Cyclopoida Cyclopoida incertae sedis Pachos		Animalia	Arthropoda	Crustacea	Hexanauplia	Copepoda	Podoplea	Cyclopoida	Cyclopoida incertae sedis	Pachos	nd			nd			nd			nd		Brooding	Brun et al. 2017		No	Mauchline 1998			sequences	NG	Kiørboe 2013	4	Zooglider
Animalia Arthropoda Crustacea Hexanauplia Copepoda Podoplea Cyclopoida Cyclopoida incertae sedis Pachos Pachos punctatum	Pachos punctatum	Animalia	Arthropoda	Crustacea	Hexanauplia	Copepoda	Podoplea	Cyclopoida	Cyclopoida incertae sedis	Pachos	1.87	Benedetti et al. 2016		2.54	Benedetti et al. 2016		NA	Benedetti et al. 2016		Suspension	Benedetti et al. 2016	Brooding	Benedetti et al. 2016		No	Mauchline 1998			sequences	NG	Kiørboe 2013	4	Zooglider
Animalia Arthropoda Crustacea Hexanauplia Copepoda Podoplea Cyclopoida Oithonidae Dioithona Dioithona oculata	Dioithona oculata	Animalia	Arthropoda	Crustacea	Hexanauplia	Copepoda	Podoplea	Cyclopoida	Oithonidae	Dioithona	0.73	Ferrari and Ambler 1992		0.8	Ferrari and Ambler 1992		Omnivore	Buskey 1998		NA		Brooding	Brun et al. 2017		No	Mauchline 1998			sequences	NG	Kiørboe 2013	4	Zooglider
Animalia Arthropoda Crustacea Hexanauplia Copepoda Podoplea Cyclopoida Oithonidae Oithona		Animalia	Arthropoda	Crustacea	Hexanauplia	Copepoda	Podoplea	Cyclopoida	Oithonidae	Oithona	nd			nd			nd			nd		Brooding	Brun et al. 2017		No	Mauchline 1998			sequences	NG	Kiørboe 2013	4	Zooglider
Animalia Arthropoda Crustacea Hexanauplia Copepoda Podoplea Cyclopoida Oithonidae Oithona Oithona atlantica	Oithona atlantica	Animalia	Arthropoda	Crustacea	Hexanauplia	Copepoda	Podoplea	Cyclopoida	Oithonidae	Oithona	0.6	Benedetti et al. 2016		1.43	Benedetti et al. 2016		Omnivore	Benedetti et al. 2016		Ambush	Benedetti et al. 2016	Brooding	Benedetti et al. 2016		No	Mauchline 1998		Reverse	sequences	NG	Kiørboe 2013	4	Zooglider
Animalia Arthropoda Crustacea Hexanauplia Copepoda Podoplea Cyclopoida Oithonidae Oithona Oithona attenuata	Oithona attenuata	Animalia	Arthropoda	Crustacea	Hexanauplia	Copepoda	Podoplea	Cyclopoida	Oithonidae	Oithona	nd			nd			Omnivore	Benedetti et al. 2016		Ambush	Benedetti et al. 2016	Brooding	Brun et al. 2017		No	Mauchline 1998			sequences	NG	Kiørboe 2013	4	Zooglider
Animalia Arthropoda Crustacea Hexanauplia Copepoda Podoplea Cyclopoida Oithonidae Oithona Oithona similis	Oithona similis	Animalia	Arthropoda	Crustacea	Hexanauplia	Copepoda	Podoplea	Cyclopoida	Oithonidae	Oithona	0.44	Razouls et al. 2005		1.2	Razouls et al. 2005		Carnivore	PIC		NA	Benedetti et al. 2016	Broadcast	Brun et al. 2017		No	Mauchline 1998			sequences	NG	Kiørboe 2013	4	Zooglider
Animalia Arthropoda Crustacea Hexanauplia Copepoda Podoplea Cyclopoida Oncaeidae Oncaea		Animalia	Arthropoda	Crustacea	Hexanauplia	Copepoda	Podoplea	Cyclopoida	Oncaeidae	Oncaea	nd			nd			Omnivore	Bottger-Schnack et al. 2004		Cruise	Benedetti et al. 2016	Brooding	Benedetti et al. 2016		No	Mauchline 1998			sequences	NG	Kiørboe 2013	4	Zooglider
Animalia Arthropoda Crustacea Hexanauplia Copepoda Podoplea Cyclopoida Oncaeidae Oncaea Oncaea curta	Oncaea curta	Animalia	Arthropoda	Crustacea	Hexanauplia	Copepoda	Podoplea	Cyclopoida	Oncaeidae	Oncaea	0.44	Benedetti et al. 2016		0.76	Benedetti et al. 2016		Omnivore	Bottger-Schnack et al. 2004		Cruise	Benedetti et al. 2016	Brooding	Benedetti et al. 2016		No	Mauchline 1998			sequences	NG	Kiørboe 2013	4	Zooglider
Animalia Arthropoda Crustacea Hexanauplia Copepoda Podoplea Cyclopoida Oncaeidae Oncaea Oncaea mediterranea	Oncaea mediterranea	Animalia	Arthropoda	Crustacea	Hexanauplia	Copepoda	Podoplea	Cyclopoida	Oncaeidae	Oncaea	0.69	Benedetti et al. 2016		1.6	Benedetti et al. 2016		Omnivore	Bottger-Schnack et al. 2004		Cruise	Benedetti et al. 2016	Brooding	Benedetti et al. 2016		No	Mauchline 1998		Weak	sequences	NG	Kiørboe 2013	4	Zooglider
Animalia Arthropoda Crustacea Hexanauplia Copepoda Podoplea Cyclopoida Oncaeidae Oncaea Oncaea mediterranea	Oncaea mediterranea	Animalia	Arthropoda	Crustacea	Hexanauplia	Copepoda	Podoplea	Cyclopoida	Oncaeidae	Oncaea	0.7	PIC	mm	1.3	PIC	mm	Omnivore	Bottger-Schnack et al. 2004		Cruise	Benedetti et al. 2016	Brooding	Brun et al. 2017		No	Mauchline 1998			sequences	NG	Kiørboe 2013	4	Zooglider
Animalia Arthropoda Crustacea Hexanauplia Copepoda Podoplea Cyclopoida Oncaeidae Oncaea Oncaea parabathyalis	Oncaea parabathyalis	Animalia	Arthropoda	Crustacea	Hexanauplia	Copepoda	Podoplea	Cyclopoida	Oncaeidae	Oncaea	0.46	Brun et al. 2017		0.64	Brun et al. 2017		Omnivore	Bottger-Schnack et al. 2004		Cruise	Benedetti et al. 2016	Brooding	Brun et al. 2017		No	Mauchline 1998			sequences	NG	Kiørboe 2013	4	Zooglider	yes
Animalia Arthropoda Crustacea Hexanauplia Copepoda Podoplea Cyclopoida Oncaeidae Oncaea Oncaea scottodicarloi	Oncaea scottodicarloi	Animalia	Arthropoda	Crustacea	Hexanauplia	Copepoda	Podoplea	Cyclopoida	Oncaeidae	Oncaea	0.38	Benedetti et al. 2016		0.78	Benedetti et al. 2016		Omnivore	Bottger-Schnack et al. 2004		Cruise	Benedetti et al. 2016	Brooding	Benedetti et al. 2016		No	Mauchline 1998			sequences	NG	Kiørboe 2013	4	Zooglider
Animalia Arthropoda Crustacea Hexanauplia Copepoda Podoplea Cyclopoida Oncaeidae Triconia		Animalia	Arthropoda	Crustacea	Hexanauplia	Copepoda	Podoplea	Cyclopoida	Oncaeidae	Triconia	nd			nd			Omnivore	Bottger-Schnack et al. 2004		Cruise	Benedetti et al. 2016	Brooding	Benedetti et al. 2016		No	Mauchline 1998			sequences	NG	Kiørboe 2013	4	Zooglider	yes
Animalia Arthropoda Crustacea Hexanauplia Copepoda Podoplea Cyclopoida Oncaeidae Triconia Triconia borealis	Triconia borealis	Animalia	Arthropoda	Crustacea	Hexanauplia	Copepoda	Podoplea	Cyclopoida	Oncaeidae	Triconia	0.56	Brun et al. 2017		0.75	Brun et al. 2017		Omnivore	Bottger-Schnack et al. 2004		Cruise	Bottger-Schnack et al. 2004	Brooding	Brun et al. 2017		No	Mauchline 1998			sequences	NG	Kiørboe 2013	4	Zooglider
Animalia Arthropoda Crustacea Hexanauplia Copepoda Podoplea Cyclopoida Oncaeidae Triconia Triconia conifera	Triconia conifera	Animalia	Arthropoda	Crustacea	Hexanauplia	Copepoda	Podoplea	Cyclopoida	Oncaeidae	Triconia	0.65	Brun et al. 2017		1.55	Brun et al. 2017		Omnivore	Bottger-Schnack et al. 2004		Cruise	Bottger-Schnack et al. 2004	Brooding	Brun et al. 2017		No	Mauchline 1998			sequences	NG	Kiørboe 2013	4	Zooglider
Animalia Arthropoda Crustacea Hexanauplia Copepoda Podoplea Cyclopoida Oncaeidae Triconia Triconia dentipes	Triconia dentipes	Animalia	Arthropoda	Crustacea	Hexanauplia	Copepoda	Podoplea	Cyclopoida	Oncaeidae	Triconia	0.35	Benedetti et al. 2016		0.57	Benedetti et al. 2016		Omnivore	Bottger-Schnack et al. 2004		NA	Benedetti et al. 2016	Brooding	Benedetti et al. 2016		No	Mauchline 1998		No	sequences	NG	Kiørboe 2013	4	Zooglider
Animalia Arthropoda Crustacea Hexanauplia Copepoda Podoplea Cyclopoida Oncaeidae Triconia Triconia elongata	Triconia elongata	Animalia	Arthropoda	Crustacea	Hexanauplia	Copepoda	Podoplea	Cyclopoida	Oncaeidae	Triconia	0.45	Brun et al. 2017		0.54	Brun et al. 2017		Omnivore	Bottger-Schnack et al. 2004		Cruise	Bottger-Schnack et al. 2004	Brooding	Brun et al. 2017		No	Mauchline 1998			sequences	NG	Kiørboe 2013	4	Zooglider
Animalia Arthropoda Crustacea Hexanauplia Copepoda Podoplea Cyclopoida Oncaeidae Triconia Triconia minuta	Triconia minuta	Animalia	Arthropoda	Crustacea	Hexanauplia	Copepoda	Podoplea	Cyclopoida	Oncaeidae	Triconia	0.41	Brun et al. 2017		0.76	Brun et al. 2017		Omnivore	Bottger-Schnack et al. 2004		Cruise	Bottger-Schnack et al. 2004	Brooding	Brun et al. 2017		No	Mauchline 1998			sequences	NG	Kiørboe 2013	4	Zooglider
Animalia Arthropoda Crustacea Hexanauplia Copepoda Podoplea Cyclopoida Oncaeidae Triconia Triconia umerus	Triconia umerus	Animalia	Arthropoda	Crustacea	Hexanauplia	Copepoda	Podoplea	Cyclopoida	Oncaeidae	Triconia	0.52	Benedetti et al. 2016		0.71	Benedetti et al. 2016		Omnivore	Bottger-Schnack et al. 2004		NA	Benedetti et al. 2016	Brooding	Benedetti et al. 2016		No	Mauchline 1998			sequences	NG	Kiørboe 2013	4	Zooglider	yes
Animalia Arthropoda Crustacea Hexanauplia Copepoda Podoplea Cyclopoida Psammocyclopinidae Metacyclopina Metacyclopina harpacticoidea	Metacyclopina harpacticoidea	Animalia	Arthropoda	Crustacea	Hexanauplia	Copepoda	Podoplea	Cyclopoida	Psammocyclopinidae	Metacyclopina	nd			nd			nd			nd		Brooding	Brun et al. 2017		No	Mauchline 1998			sequences	NG	Kiørboe 2013	4	Zooglider
Animalia Arthropoda Crustacea Hexanauplia Copepoda Podoplea Cyclopoida Sapphirinidae		Animalia	Arthropoda	Crustacea	Hexanauplia	Copepoda	Podoplea	Cyclopoida	Sapphirinidae		nd			nd			nd			nd		Brooding	Brun et al. 2017		No	Mauchline 1998			sequences	NG	Kiørboe 2013	4	Zooglider
Animalia Arthropoda Crustacea Hexanauplia Copepoda Podoplea Cyclopoida Sapphirinidae Copilia Copilia mirabilis	Copilia mirabilis	Animalia	Arthropoda	Crustacea	Hexanauplia	Copepoda	Podoplea	Cyclopoida	Sapphirinidae	Copilia	2.13	Razouls et al. 2005		5.8	Razouls et al. 2005		NA			NA		Brooding	Brun		No	Mauchline 1998			sequences	NG	Kiørboe 2013	4	Zooglider
Animalia Arthropoda Crustacea Hexanauplia Copepoda Podoplea Cyclopoida Sapphirinidae Sapphirina		Animalia	Arthropoda	Crustacea	Hexanauplia	Copepoda	Podoplea	Cyclopoida	Sapphirinidae	Sapphirina	nd			nd			nd			nd		Brooding	Brun et al. 2017		No	Mauchline 1998			sequences	NG	Kiørboe 2013	4	Zooglider
Animalia Arthropoda Crustacea Hexanauplia Copepoda Podoplea Cyclopoida Sapphirinidae Sapphirina Sapphirina darwinii	Sapphirina darwinii	Animalia	Arthropoda	Crustacea	Hexanauplia	Copepoda	Podoplea	Cyclopoida	Sapphirinidae	Sapphirina	1.2	Brun et al. 2017		3.2	Brun et al. 2017		NA			NA		Brooding	Brun et al. 2017		No	Mauchline 1998			sequences	NG	Kiørboe 2013	4	Zooglider
Animalia Arthropoda Crustacea Hexanauplia Copepoda Podoplea Cyclopoida Sapphirinidae Sapphirina Sapphirina metallina	Sapphirina metallina	Animalia	Arthropoda	Crustacea	Hexanauplia	Copepoda	Podoplea	Cyclopoida	Sapphirinidae	Sapphirina	1.2	Benedetti et al. 2016		3	Benedetti et al. 2016		Carnivore	Benedetti et al. 2016		Cruise	Benedetti et al. 2016	Brooding	Benedetti et al. 2016		No	Mauchline 1998		Weak	sequences	NG	Kiørboe 2013	4	Zooglider
Animalia Arthropoda Crustacea Hexanauplia Copepoda Podoplea Cyclopoida Sapphirinidae Sapphirina Sapphirina stellata	Sapphirina stellata	Animalia	Arthropoda	Crustacea	Hexanauplia	Copepoda	Podoplea	Cyclopoida	Sapphirinidae	Sapphirina	1.2	Brun et al. 2017		3.5	Brun et al. 2017		NA			NA		Brooding	Brun et al. 2017		No	Mauchline 1998			sequences	NG	Kiørboe 2013	4	Zooglider
Animalia Arthropoda Crustacea Hexanauplia Copepoda Podoplea Harpacticoida Aegisthidae Cerviniopsis		Animalia	Arthropoda	Crustacea	Hexanauplia	Copepoda	Podoplea	Harpacticoida	Aegisthidae	Cerviniopsis	nd			nd			nd			nd		Brooding	Brun et al. 2017		No	Mauchline 1998			sequences	NG	Kiørboe 2013	4	Zooglider	yes
Animalia Arthropoda Crustacea Hexanauplia Copepoda Podoplea Harpacticoida Aegisthidae Cerviniopsis Cerviniopsis longicaudata	Cerviniopsis longicaudata	Animalia	Arthropoda	Crustacea	Hexanauplia	Copepoda	Podoplea	Harpacticoida	Aegisthidae	Cerviniopsis	NA			NA			NA			NA		Brooding	Brun et al. 2017		No	Mauchline 1998			sequences	NG	Kiørboe 2013	4	Zooglider	yes
Animalia Arthropoda Crustacea Hexanauplia Copepoda Podoplea Harpacticoida Ectinosomatidae Microsetella Microsetella rosea	Microsetella rosea	Animalia	Arthropoda	Crustacea	Hexanauplia	Copepoda	Podoplea	Harpacticoida	Ectinosomatidae	Microsetella	0.36	Benedetti et al. 2016		1.3	Benedetti et al. 2016		Omnivore	Benedetti et al. 2016		NA	Benedetti et al. 2016	Brooding	Benedetti et al. 2016		No	Mauchline 1998		No	sequences	NG	Kiørboe 2013	4	Zooglider
Animalia Arthropoda Crustacea Hexanauplia Copepoda Podoplea Harpacticoida Family Genus Species	Species	Animalia	Arthropoda	Crustacea	Hexanauplia	Copepoda	Podoplea	Harpacticoida	Family	Genus	nd			nd			nd			nd		nd			No	Mauchline 1998			sequences	NG	Kiørboe 2013	4	Zooglider
Animalia Arthropoda Crustacea Hexanauplia Copepoda Podoplea Harpacticoida Harpacticidae Tigriopus Tigriopus californicus	Tigriopus californicus	Animalia	Arthropoda	Crustacea	Hexanauplia	Copepoda	Podoplea	Harpacticoida	Harpacticidae	Tigriopus	NA			1	Raisuddin et al. 2007		NA			NA		Brooding	Brun et al. 2017		No	Mauchline 1998			sequences	NG	Kiørboe 2013	4	Zooglider
Animalia Arthropoda Crustacea Hexanauplia Copepoda Podoplea Harpacticoida Miraciidae Macrosetella Macrosetella gracilis	Macrosetella gracilis	Animalia	Arthropoda	Crustacea	Hexanauplia	Copepoda	Podoplea	Harpacticoida	Miraciidae	Macrosetella	0.86	Benedetti et al. 2016		1.8	Benedetti et al. 2016		Herbivore	Benedetti et al. 2016		NA	Benedetti et al. 2016	Brooding	Benedetti et al. 2016		No	Mauchline 1998			sequences	NG	Kiørboe 2013	4	Zooglider
Animalia Arthropoda Crustacea Hexanauplia Copepoda Podoplea Harpacticoida Miraciidae Miracia Miracia efferata	Miracia efferata	Animalia	Arthropoda	Crustacea	Hexanauplia	Copepoda	Podoplea	Harpacticoida	Miraciidae	Miracia	1.4	Brun et al. 2017		2.2	Brun et al. 2017		NA			NA		Brooding	Brun et al. 2017		No	Mauchline 1998			sequences	NG	Kiørboe 2013	4	Zooglider
Animalia Arthropoda Crustacea Hexanauplia Copepoda Podoplea Mormonilloida Mormonillidae Mormonilla Mormonilla phasma	Mormonilla phasma	Animalia	Arthropoda	Crustacea	Hexanauplia	Copepoda	Podoplea	Mormonilloida	Mormonillidae	Mormonilla	0.9	Benedetti et al. 2016		2	Benedetti et al. 2016		Herbivore	Benedetti et al. 2016		Suspension					No	Mauchline 1998			sequences	NG	Kiørboe 2013	4	Zooglider
Animalia Arthropoda Crustacea Hexanauplia Copepoda Podoplea Mormonilloida Mormonillidae Neomormonilla Neomormonilla minor	Neomormonilla minor	Animalia	Arthropoda	Crustacea	Hexanauplia	Copepoda	Podoplea	Mormonilloida	Mormonillidae	Neomormonilla	0.75	Benedetti et al. 2016		1.38	Benedetti et al. 2016		NA			Ambush	Benedetti et al. 2016				No	Mauchline 1998			sequences	NG	Kiørboe 2013	4	Zooglider
Animalia Arthropoda Crustacea Hexanauplia Copepoda Podoplea Siphonostomatoida Caligidae Caligus Caligus clemensi	Caligus clemensi	Animalia	Arthropoda	Crustacea	Hexanauplia	Copepoda	Podoplea	Siphonostomatoida	Caligidae	Caligus	nd			nd			nd			nd		nd			No	Mauchline 1998			sequences	NG	Kiørboe 2013	4	Zooglider
Animalia Arthropoda Crustacea Hexanauplia Thecostraca Thoracica Lepadiformes Lepadidae Dosima Dosima fascicularis	Dosima fascicularis	Animalia	Arthropoda	Crustacea	Hexanauplia	Thecostraca	Thoracica	Lepadiformes	Lepadidae	Dosima	NA			NA			NA			Ambush	Benedetti et al. 2016										Kiørboe 2013
Animalia Arthropoda Crustacea Hexanauplia Thecostraca Thoracica Lepadiformes Lepadidae Lepas		Animalia	Arthropoda	Crustacea	Hexanauplia	Thecostraca	Thoracica	Lepadiformes	Lepadidae	Lepas	nd			nd			Carnivore	Inatsuchi et al. 2010		Suspension	Inatsuchi et al. 2010		Inatsuchi et al. 2010		No	Inatsuchi et al. 2010			sequences	NG	Kiørboe 2013	2	Zooglider	yes
Animalia Arthropoda Crustacea Hexanauplia Thecostraca Thoracica Lepadiformes Lepadidae Lepas Lepas Anatifa anatifera	Lepas Anatifa anatifera	Animalia	Arthropoda	Crustacea	Hexanauplia	Thecostraca	Thoracica	Lepadiformes	Lepadidae	Lepas	NA			NA			Carnivore	Inatsuchi et al. 2010		Suspension	Inatsuchi et al. 2010	Brooding	Inatsuchi et al. 2010		No	Inatsuchi et al. 2010			sequences	NG	Kiørboe 2013
Animalia Arthropoda Crustacea Hexanauplia Thecostraca Thoracica Lepadiformes Lepadidae Lepas Lepas Anatifa pectinata	Lepas Anatifa pectinata	Animalia	Arthropoda	Crustacea	Hexanauplia	Thecostraca	Thoracica	Lepadiformes	Lepadidae	Lepas	NA			NA			Carnivore	Inatsuchi et al. 2010		Suspension	Inatsuchi et al. 2010		Inatsuchi et al. 2010		No	Inatsuchi et al. 2010			sequences	NG	Kiørboe 2013
Animalia Arthropoda Crustacea Hexanauplia Thecostraca Thoracica Lepadiformes Lepadidae Lepas Lepas Anatifa testudinata	Lepas Anatifa testudinata	Animalia	Arthropoda	Crustacea	Hexanauplia	Thecostraca	Thoracica	Lepadiformes	Lepadidae	Lepas	NA			NA			Carnivore	Inatsuchi et al. 2010		Suspension	Inatsuchi et al. 2010		Inatsuchi et al. 2010		No	Inatsuchi et al. 2010			sequences	NG	Kiørboe 2013			yes
Animalia Arthropoda Crustacea Malacostraca Eumalacostraca		Animalia	Arthropoda	Crustacea	Malacostraca	Eumalacostraca					nd			nd			nd			nd		nd			No	Omori 1975			sequences	NG	Kiørboe 2013	2	Zooglider
Animalia Arthropoda Crustacea Malacostraca Eumalacostraca Eucarida		Animalia	Arthropoda	Crustacea	Malacostraca	Eumalacostraca	Eucarida				nd			nd			nd			nd		nd			No	Omori 1975			sequences	NG	Kiørboe 2013	2	Zooglider
Animalia Arthropoda Crustacea Malacostraca Eumalacostraca Eucarida Decapoda		Animalia	Arthropoda	Crustacea	Malacostraca	Eumalacostraca	Eucarida	Decapoda			nd			nd			nd			nd		nd			No	Omori 1975			sequences	NG	Kiørboe 2013	2	Zooglider
Animalia Arthropoda Crustacea Malacostraca Eumalacostraca Eucarida Decapoda Acanthephyridae		Animalia	Arthropoda	Crustacea	Malacostraca	Eumalacostraca	Eucarida	Decapoda	Acanthephyridae		nd		variable	nd		variable	Carnivore	Jones et al. 1997	Described for order	nd	variable	Brooding	Omori 1975	Described for order	No	Omori 1975			sequences	NG	Kiørboe 2013	2	Zooglider
Animalia Arthropoda Crustacea Malacostraca Eumalacostraca Eucarida Decapoda Acanthephyridae Acanthephyra		Animalia	Arthropoda	Crustacea	Malacostraca	Eumalacostraca	Eucarida	Decapoda	Acanthephyridae	Acanthephyra	nd		variable	nd		variable	Carnivore	Jones et al. 1997	Described for order	nd	variable	Brooding	Omori 1975	Described for order	No	Omori 1975			sequences	NG	Kiørboe 2013	2	Zooglider
Animalia Arthropoda Crustacea Malacostraca Eumalacostraca Eucarida Decapoda Acanthephyridae Acanthephyra Acanthephyra curtirostris	Acanthephyra curtirostris	Animalia	Arthropoda	Crustacea	Malacostraca	Eumalacostraca	Eucarida	Decapoda	Acanthephyridae	Acanthephyra	NA			60	Alves-Júnior et al. 2019	mm	Carnivore	Jones et al. 1997		NA	variable	Brooding	Omori 1975	Described for order	No	Omori 1975			sequences	NG	Kiørboe 2013	2	Zooglider
Animalia Arthropoda Crustacea Malacostraca Eumalacostraca Eucarida Decapoda Acanthephyridae Hymenodora Hymenodora frontalis	Hymenodora frontalis	Animalia	Arthropoda	Crustacea	Malacostraca	Eumalacostraca	Eucarida	Decapoda	Acanthephyridae	Hymenodora	NA			53	Wicksten 2012	mm	Carnivore	Jones et al. 1997		NA	variable	Brooding	Omori 1975	Described for order	No	Omori 1975			sequences	NG	Kiørboe 2013	2	Zooglider
Animalia Arthropoda Crustacea Malacostraca Eumalacostraca Eucarida Decapoda Acanthephyridae Meningodora		Animalia	Arthropoda	Crustacea	Malacostraca	Eumalacostraca	Eucarida	Decapoda	Acanthephyridae	Meningodora	nd			nd			Carnivore	Jones et al. 1997	Described for order	nd	variable	Brooding	Omori 1975	Described for order	No	Omori 1975			sequences	NG	Kiørboe 2013	2	Zooglider	yes
Animalia Arthropoda Crustacea Malacostraca Eumalacostraca Eucarida Decapoda Acanthephyridae Meningodora Meningodora compsa	Meningodora compsa	Animalia	Arthropoda	Crustacea	Malacostraca	Eumalacostraca	Eucarida	Decapoda	Acanthephyridae	Meningodora	NA			31.5	Kikuchi 1991	mm	Carnivore	Jones et al. 1997		NA	variable	Brooding	Omori 1975	Described for order	No	Omori 1975			sequences	NG	Kiørboe 2013	2	Zooglider	yes
Animalia Arthropoda Crustacea Malacostraca Eumalacostraca Eucarida Decapoda Acanthephyridae Meningodora Meningodora mollis	Meningodora mollis	Animalia	Arthropoda	Crustacea	Malacostraca	Eumalacostraca	Eucarida	Decapoda	Acanthephyridae	Meningodora	NA			35.5	Kikuchi 1991	mm	Carnivore	Jones et al. 1997		NA	variable	Brooding	Omori 1975	Described for order	No	Omori 1975			sequences	NG	Kiørboe 2013	2	Zooglider
Animalia Arthropoda Crustacea Malacostraca Eumalacostraca Eucarida Decapoda Acanthephyridae Notostomus Notostomus gibbosus	Notostomus gibbosus	Animalia	Arthropoda	Crustacea	Malacostraca	Eumalacostraca	Eucarida	Decapoda	Acanthephyridae	Notostomus	nd			nd			Carnivore	Jones et al. 1997	Described for order	nd	variable	Brooding	Omori 1975	Described for order	No	Omori 1975			sequences	NG	Kiørboe 2013	2	Zooglider
Animalia Arthropoda Crustacea Malacostraca Eumalacostraca Eucarida Decapoda Acanthephyridae Notostomus Notostomus japonicus	Notostomus japonicus	Animalia	Arthropoda	Crustacea	Malacostraca	Eumalacostraca	Eucarida	Decapoda	Acanthephyridae	Notostomus	NA			29	Stevens and Chace 1965	mm	Carnivore	Jones et al. 1997		NA	variable	Brooding	Omori 1975	Described for order	No	Omori 1975			sequences	NG	Kiørboe 2013	2	Zooglider
Animalia Arthropoda Crustacea Malacostraca Eumalacostraca Eucarida Decapoda Alvinocarididae Alvinocaris		Animalia	Arthropoda	Crustacea	Malacostraca	Eumalacostraca	Eucarida	Decapoda	Alvinocarididae	Alvinocaris	nd			nd			Carnivore	Jones et al. 1997	Described for order	nd	variable	Brooding	Omori 1975	Described for order	No	Omori 1975			sequences	NG	Kiørboe 2013	2	Zooglider	yes
Animalia Arthropoda Crustacea Malacostraca Eumalacostraca Eucarida Decapoda Alvinocarididae Alvinocaris Alvinocaris chelys	Alvinocaris chelys	Animalia	Arthropoda	Crustacea	Malacostraca	Eumalacostraca	Eucarida	Decapoda	Alvinocarididae	Alvinocaris	NA			9.6	Komai and Chan 2010	mm	Carnivore	Jones et al. 1997		NA	variable	Brooding	Omori 1975	Described for order	No	Omori 1975			sequences	NG	Kiørboe 2013	2	Zooglider	yes
Animalia Arthropoda Crustacea Malacostraca Eumalacostraca Eucarida Decapoda Benthesicymidae Bentheogennema Bentheogennema burkenroadi	Bentheogennema burkenroadi	Animalia	Arthropoda	Crustacea	Malacostraca	Eumalacostraca	Eucarida	Decapoda	Benthesicymidae	Bentheogennema	NA			20	Kryger and Wasmer 1976	mm	Herbivore	Jones et al. 1997		NA	variable	Broadcast	Omori 1975	Described for order	No	Omori 1975			sequences	NG	Kiørboe 2013	2	Zooglider
Animalia Arthropoda Crustacea Malacostraca Eumalacostraca Eucarida Decapoda Benthesicymidae Boreogennema Boreogennema borealis	Boreogennema borealis	Animalia	Arthropoda	Crustacea	Malacostraca	Eumalacostraca	Eucarida	Decapoda	Benthesicymidae	Boreogennema	NA			NA			Herbivore	Jones et al. 1997		NA	variable	Broadcast	Omori 1975	Described for order	No	Omori 1975			sequences	NG	Kiørboe 2013	2	Zooglider
Animalia Arthropoda Crustacea Malacostraca Eumalacostraca Eucarida Decapoda Benthesicymidae Gennadas		Animalia	Arthropoda	Crustacea	Malacostraca	Eumalacostraca	Eucarida	Decapoda	Benthesicymidae	Gennadas	nd			nd			Herbivore	Jones et al. 1997	Described for order	nd	variable	Broadcast	Omori 1975	Described for order	No	Omori 1975			sequences	NG	Kiørboe 2013	2	Zooglider	yes
Animalia Arthropoda Crustacea Malacostraca Eumalacostraca Eucarida Decapoda Benthesicymidae Gennadas Gennadas bouvieri	Gennadas bouvieri	Animalia	Arthropoda	Crustacea	Malacostraca	Eumalacostraca	Eucarida	Decapoda	Benthesicymidae	Gennadas	NA			8.9	Kensley 1971	mm	Herbivore	Jones et al. 1997		NA	variable	Broadcast	Omori 1975	Described for order	No	Omori 1975			sequences	NG	Kiørboe 2013	2	Zooglider
Animalia Arthropoda Crustacea Malacostraca Eumalacostraca Eucarida Decapoda Benthesicymidae Gennadas Gennadas elegans	Gennadas elegans	Animalia	Arthropoda	Crustacea	Malacostraca	Eumalacostraca	Eucarida	Decapoda	Benthesicymidae	Gennadas	NA			NA			Herbivore	Jones et al. 1997		NA	variable	Broadcast	Omori 1975	Described for order	No	Omori 1975			sequences	NG	Kiørboe 2013	2	Zooglider	yes
Animalia Arthropoda Crustacea Malacostraca Eumalacostraca Eucarida Decapoda Benthesicymidae Gennadas Gennadas scutatus	Gennadas scutatus	Animalia	Arthropoda	Crustacea	Malacostraca	Eumalacostraca	Eucarida	Decapoda	Benthesicymidae	Gennadas	NA			5.8	Kensley 1971	mm	Herbivore	Jones et al. 1997		NA	variable	Broadcast	Omori 1975	Described for order	No	Omori 1975			sequences	NG	Kiørboe 2013	2	Zooglider
Animalia Arthropoda Crustacea Malacostraca Eumalacostraca Eucarida Decapoda Benthesicymidae Gennadas Gennadas valens	Gennadas valens	Animalia	Arthropoda	Crustacea	Malacostraca	Eumalacostraca	Eucarida	Decapoda	Benthesicymidae	Gennadas	nd			nd			Herbivore	Jones et al. 1997	Described for order	nd	variable	Broadcast	Omori 1975	Described for order	No	Omori 1975			sequences	NG	Kiørboe 2013	2	Zooglider
Animalia Arthropoda Crustacea Malacostraca Eumalacostraca Eucarida Decapoda Cancridae Metacarcinus Metacarcinus novaezelandiae	Metacarcinus novaezelandiae	Animalia	Arthropoda	Crustacea	Malacostraca	Eumalacostraca	Eucarida	Decapoda	Cancridae	Metacarcinus	nd			nd			nd			nd	variable	Broadcast	Omori 1975		No	Omori 1975			sequences	NG	Kiørboe 2013	2	Zooglider
Animalia Arthropoda Crustacea Malacostraca Eumalacostraca Eucarida Decapoda Coenobitidae Coenobita Coenobita perlatus	Coenobita perlatus	Animalia	Arthropoda	Crustacea	Malacostraca	Eumalacostraca	Eucarida	Decapoda	Coenobitidae	Coenobita	nd			nd			nd			nd	variable	Broadcast	Omori 1975		No	Omori 1975			sequences	NG	Kiørboe 2013	2	Zooglider
Animalia Arthropoda Crustacea Malacostraca Eumalacostraca Eucarida Decapoda Luciferidae Lucifer Lucifer typus	Lucifer typus	Animalia	Arthropoda	Crustacea	Malacostraca	Eumalacostraca	Eucarida	Decapoda	Luciferidae	Lucifer	NA			NA			Omnivore	Jones et al. 1997		NA	variable	Broadcast	Omori 1975	Described for order	No	Omori 1975			sequences	NG	Kiørboe 2013	2	Zooglider
Animalia Arthropoda Crustacea Malacostraca Eumalacostraca Eucarida Decapoda Paguridae Pagurus Pagurus hirsutiusculus	Pagurus hirsutiusculus	Animalia	Arthropoda	Crustacea	Malacostraca	Eumalacostraca	Eucarida	Decapoda	Paguridae	Pagurus	nd			nd			nd			nd	variable	Broadcast	Omori 1975		No	Omori 1975			sequences	NG	Kiørboe 2013	2	Zooglider
Animalia Arthropoda Crustacea Malacostraca Eumalacostraca Eucarida Decapoda Palinuridae Panulirus Panulirus polyphagus	Panulirus polyphagus	Animalia	Arthropoda	Crustacea	Malacostraca	Eumalacostraca	Eucarida	Decapoda	Palinuridae	Panulirus	nd			nd			nd			nd	variable	Broadcast	Omori 1975		No	Omori 1975			sequences	NG	Kiørboe 2013	2	Zooglider
Animalia Arthropoda Crustacea Malacostraca Eumalacostraca Eucarida Decapoda Pasiphaeidae Parapasiphae Parapasiphae sulcatifrons	Parapasiphae sulcatifrons	Animalia	Arthropoda	Crustacea	Malacostraca	Eumalacostraca	Eucarida	Decapoda	Pasiphaeidae	Parapasiphae	NA			93	Wicksten 2012	mm	Carnivore	Jones et al. 1997		NA	variable	Brooding	Omori 1975	Described for order	No	Omori 1975			sequences	NG	Kiørboe 2013	2	Zooglider
Animalia Arthropoda Crustacea Malacostraca Eumalacostraca Eucarida Decapoda Sergestidae		Animalia	Arthropoda	Crustacea	Malacostraca	Eumalacostraca	Eucarida	Decapoda	Sergestidae		nd		variable	nd		variable	Omnivore	Jones et al. 1997	Described for order	nd	variable	Broadcast	Omori 1975	Described for order	No	Omori 1975			sequences	NG	Kiørboe 2013	2	Zooglider
Animalia Arthropoda Crustacea Malacostraca Eumalacostraca Eucarida Decapoda Sergestidae Allosergestes		Animalia	Arthropoda	Crustacea	Malacostraca	Eumalacostraca	Eucarida	Decapoda	Sergestidae	Allosergestes	nd			nd			Omnivore	Jones et al. 1997	Described for order	nd	variable	Broadcast	Omori 1975	Described for order	No	Omori 1975			sequences	NG	Kiørboe 2013	2	Zooglider
Animalia Arthropoda Crustacea Malacostraca Eumalacostraca Eucarida Decapoda Sergestidae Allosergestes Allosergestes pectinatus	Allosergestes pectinatus	Animalia	Arthropoda	Crustacea	Malacostraca	Eumalacostraca	Eucarida	Decapoda	Sergestidae	Allosergestes	NA			NA			Omnivore	Jones et al. 1997		NA	variable	Broadcast	Omori 1975	Described for order	No	Omori 1975			sequences	NG	Kiørboe 2013	2	Zooglider
Animalia Arthropoda Crustacea Malacostraca Eumalacostraca Eucarida Decapoda Sergestidae Allosergestes Allosergestes sargassi	Allosergestes sargassi	Animalia	Arthropoda	Crustacea	Malacostraca	Eumalacostraca	Eucarida	Decapoda	Sergestidae	Allosergestes	NA			NA			Omnivore	Jones et al. 1997		NA	variable	Broadcast	Omori 1975	Described for order	No	Omori 1975			sequences	NG	Kiørboe 2013	2	Zooglider
Animalia Arthropoda Crustacea Malacostraca Eumalacostraca Eucarida Decapoda Sergestidae Deosergestes		Animalia	Arthropoda	Crustacea	Malacostraca	Eumalacostraca	Eucarida	Decapoda	Sergestidae	Deosergestes	nd			nd			Omnivore	Jones et al. 1997	Described for order	nd	variable	Broadcast	Omori 1975	Described for order	No	Omori 1975			sequences	NG	Kiørboe 2013	2	Zooglider	yes
Animalia Arthropoda Crustacea Malacostraca Eumalacostraca Eucarida Decapoda Sergestidae Deosergestes Deosergestes corniculum	Deosergestes corniculum	Animalia	Arthropoda	Crustacea	Malacostraca	Eumalacostraca	Eucarida	Decapoda	Sergestidae	Deosergestes	NA			NA			Omnivore	Jones et al. 1997		NA	variable	Broadcast	Omori 1975	Described for order	No	Omori 1975			sequences	NG	Kiørboe 2013	2	Zooglider	yes
Animalia Arthropoda Crustacea Malacostraca Eumalacostraca Eucarida Decapoda Sergestidae Eusergestes Eusergestes arcticus	Eusergestes arcticus	Animalia	Arthropoda	Crustacea	Malacostraca	Eumalacostraca	Eucarida	Decapoda	Sergestidae	Eusergestes	nd			nd			Omnivore	Jones et al. 1997	Described for order	nd	variable	Broadcast	Omori 1975	Described for order	No	Omori 1975			sequences	NG	Kiørboe 2013	2	Zooglider
Animalia Arthropoda Crustacea Malacostraca Eumalacostraca Eucarida Decapoda Sergestidae Eusergestes Eusergestes similis	Eusergestes similis	Animalia	Arthropoda	Crustacea	Malacostraca	Eumalacostraca	Eucarida	Decapoda	Sergestidae	Eusergestes	57	Wicksten 2012	mm	61	Wicksten 2012	mm	Omnivore	Jones et al. 1997		NA	variable	Broadcast	Omori 1975	Described for order	No	Omori 1975			sequences	NG	Kiørboe 2013	2	Zooglider
Animalia Arthropoda Crustacea Malacostraca Eumalacostraca Eucarida Decapoda Sergestidae Neosergestes		Animalia	Arthropoda	Crustacea	Malacostraca	Eumalacostraca	Eucarida	Decapoda	Sergestidae	Neosergestes	nd			nd			Omnivore	Jones et al. 1997	Described for order	nd	variable	Broadcast	Omori 1975	Described for order	No	Omori 1975			sequences	NG	Kiørboe 2013	2	Zooglider	yes
Animalia Arthropoda Crustacea Malacostraca Eumalacostraca Eucarida Decapoda Sergestidae Neosergestes Neosergestes edwardsii	Neosergestes edwardsii	Animalia	Arthropoda	Crustacea	Malacostraca	Eumalacostraca	Eucarida	Decapoda	Sergestidae	Neosergestes	NA			37	Wicksten 2012	mm (synonymized from Sergestes edwardsii)	Omnivore	Jones et al. 1997		NA	variable	Broadcast	Omori 1975	Described for order	No	Omori 1975			sequences	NG	Kiørboe 2013	2	Zooglider	yes
Animalia Arthropoda Crustacea Malacostraca Eumalacostraca Eucarida Decapoda Sergestidae Parasergestes		Animalia	Arthropoda	Crustacea	Malacostraca	Eumalacostraca	Eucarida	Decapoda	Sergestidae	Parasergestes	nd			nd			Omnivore	Jones et al. 1997	Described for order	nd	variable	Broadcast	Omori 1975	Described for order	No	Omori 1975			sequences	NG	Kiørboe 2013	2	Zooglider
Animalia Arthropoda Crustacea Malacostraca Eumalacostraca Eucarida Decapoda Sergestidae Parasergestes Parasergestes armatus	Parasergestes armatus	Animalia	Arthropoda	Crustacea	Malacostraca	Eumalacostraca	Eucarida	Decapoda	Sergestidae	Parasergestes	NA			NA			Omnivore	Jones et al. 1997		NA	variable	Broadcast	Omori 1975	Described for order	No	Omori 1975			sequences	NG	Kiørboe 2013	2	Zooglider
Animalia Arthropoda Crustacea Malacostraca Eumalacostraca Eucarida Decapoda Sergestidae Parasergestes Parasergestes vigilax	Parasergestes vigilax	Animalia	Arthropoda	Crustacea	Malacostraca	Eumalacostraca	Eucarida	Decapoda	Sergestidae	Parasergestes	NA			NA			Omnivore	Jones et al. 1997		NA	variable	Broadcast	Omori 1975	Described for order	No	Omori 1975			sequences	NG	Kiørboe 2013	2	Zooglider
Animalia Arthropoda Crustacea Malacostraca Eumalacostraca Eucarida Decapoda Sergestidae Prehensilosergia		Animalia	Arthropoda	Crustacea	Malacostraca	Eumalacostraca	Eucarida	Decapoda	Sergestidae	Prehensilosergia	nd			nd			Omnivore	Jones et al. 1997	Described for order	nd	variable	Broadcast	Omori 1975	Described for order	No	Omori 1975			sequences	NG	Kiørboe 2013	2	Zooglider	yes
Animalia Arthropoda Crustacea Malacostraca Eumalacostraca Eucarida Decapoda Sergestidae Prehensilosergia Prehensilosergia prehensilis	Prehensilosergia prehensilis	Animalia	Arthropoda	Crustacea	Malacostraca	Eumalacostraca	Eucarida	Decapoda	Sergestidae	Prehensilosergia	NA			NA			Omnivore	Jones et al. 1997		NA	variable	Broadcast	Omori 1975	Described for order	No	Omori 1975			sequences	NG	Kiørboe 2013	2	Zooglider	yes
Animalia Arthropoda Crustacea Malacostraca Eumalacostraca Eucarida Decapoda Sergestidae Robustosergia		Animalia	Arthropoda	Crustacea	Malacostraca	Eumalacostraca	Eucarida	Decapoda	Sergestidae	Robustosergia	nd			nd			Omnivore	Jones et al. 1997	Described for order	nd	variable	Broadcast	Omori 1975	Described for order	No	Omori 1975			sequences	NG	Kiørboe 2013	2	Zooglider
Animalia Arthropoda Crustacea Malacostraca Eumalacostraca Eucarida Decapoda Sergestidae Robustosergia Robustosergia regalis	Robustosergia regalis	Animalia	Arthropoda	Crustacea	Malacostraca	Eumalacostraca	Eucarida	Decapoda	Sergestidae	Robustosergia	nd			nd			Omnivore	Jones et al. 1997	Described for order	nd	variable	Broadcast	Omori 1975	Described for order	No	Omori 1975			sequences	NG	Kiørboe 2013	2	Zooglider
Animalia Arthropoda Crustacea Malacostraca Eumalacostraca Eucarida Decapoda Sesarmidae		Animalia	Arthropoda	Crustacea	Malacostraca	Eumalacostraca	Eucarida	Decapoda	Sesarmidae		nd			nd			nd			nd	variable	Broadcast	Omori 1975	Described for order	No	Omori 1975			sequences	NG	Kiørboe 2013	2	Zooglider
Animalia Arthropoda Crustacea Malacostraca Eumalacostraca Eucarida Decapoda Sicyoniidae Sicyonia Sicyonia japonica	Sicyonia japonica	Animalia	Arthropoda	Crustacea	Malacostraca	Eumalacostraca	Eucarida	Decapoda	Sicyoniidae	Sicyonia	nd			nd			nd			nd	variable	Broadcast	Omori 1975	Described for order	No	Omori 1975			sequences	NG	Kiørboe 2013	2	Zooglider
Animalia Arthropoda Crustacea Malacostraca Eumalacostraca Eucarida Decapoda Spongicolidae Globospongicola Globospongicola spinulatus	Globospongicola spinulatus	Animalia	Arthropoda	Crustacea	Malacostraca	Eumalacostraca	Eucarida	Decapoda	Spongicolidae	Globospongicola	nd			nd			nd			nd	variable	Broadcast	Omori 1975	Described for order	No	Omori 1975			sequences	NG	Kiørboe 2013	2	Zooglider
Animalia Arthropoda Crustacea Malacostraca Eumalacostraca Eucarida Euphausiacea		Animalia	Arthropoda	Crustacea	Malacostraca	Eumalacostraca	Eucarida	Euphausiacea			nd			nd			nd			Suspension	Berkes 1975	nd			No	Mauchline and Fisher 1969			sequences	NG	Kiørboe 2013	2	Zooglider
Animalia Arthropoda Crustacea Malacostraca Eumalacostraca Eucarida Euphausiacea Bentheuphausiidae Bentheuphausia Bentheuphausia amblyops	Bentheuphausia amblyops	Animalia	Arthropoda	Crustacea	Malacostraca	Eumalacostraca	Eucarida	Euphausiacea	Bentheuphausiidae	Bentheuphausia	25	Brinton et al. 1999	mm	50	Brinton et al. 1999	mm	Omnivore	Kinsey and Hopkins 1994		Suspension	Berkes 1975	Broadcast	Mauchline and Fisher 1969		No	Mauchline and Fisher 1969			sequences	NG	Kiørboe 2013	2	Zooglider
Animalia Arthropoda Crustacea Malacostraca Eumalacostraca Eucarida Euphausiacea Euphausiidae		Animalia	Arthropoda	Crustacea	Malacostraca	Eumalacostraca	Eucarida	Euphausiacea	Euphausiidae		nd			nd			nd			Suspension	Berkes 1975	nd			No	Mauchline and Fisher 1969			sequences	NG	Kiørboe 2013	2	Zooglider
Animalia Arthropoda Crustacea Malacostraca Eumalacostraca Eucarida Euphausiacea Euphausiidae		Animalia	Arthropoda	Crustacea	Malacostraca	Eumalacostraca	Eucarida	Euphausiacea	Euphausiidae		nd			nd			nd			Suspension	Berkes 1975	nd			No	Mauchline and Fisher 1969			sequences	NG	Kiørboe 2013	2	Zooglider
Animalia Arthropoda Crustacea Malacostraca Eumalacostraca Eucarida Euphausiacea Euphausiidae Euphausia		Animalia	Arthropoda	Crustacea	Malacostraca	Eumalacostraca	Eucarida	Euphausiacea	Euphausiidae	Euphausia	nd			nd			Omnivore	Kinsey and Hopkins 1994		Suspension	Berkes 1975	Broadcast	Brinton and Townsend 1980		No	Mauchline and Fisher 1969			sequences	NG	Kiørboe 2013	2	Zooglider
Animalia Arthropoda Crustacea Malacostraca Eumalacostraca Eucarida Euphausiacea Euphausiidae Euphausia Euphausia brevis	Euphausia brevis	Animalia	Arthropoda	Crustacea	Malacostraca	Eumalacostraca	Eucarida	Euphausiacea	Euphausiidae	Euphausia	8	Brinton et al. 1999	mm	10	Brinton et al. 1999	mm	Omnivore	Kinsey and Hopkins 1994		Suspension	Berkes 1975	Broadcast	Brinton and Townsend 1980		No	Mauchline and Fisher 1969			sequences	NG	Kiørboe 2013	2	Zooglider
Animalia Arthropoda Crustacea Malacostraca Eumalacostraca Eucarida Euphausiacea Euphausiidae Euphausia Euphausia gibboides	Euphausia gibboides	Animalia	Arthropoda	Crustacea	Malacostraca	Eumalacostraca	Eucarida	Euphausiacea	Euphausiidae	Euphausia	9	Brinton et al. 1999	mm	14	Brinton et al. 1999	mm	Omnivore	Kinsey and Hopkins 1994		Suspension	Berkes 1975	Broadcast	Gomez-Gutierrez 2003		No	Mauchline and Fisher 1969			sequences	NG	Kiørboe 2013	2	Zooglider
Animalia Arthropoda Crustacea Malacostraca Eumalacostraca Eucarida Euphausiacea Euphausiidae Euphausia Euphausia hemigibba	Euphausia hemigibba	Animalia	Arthropoda	Crustacea	Malacostraca	Eumalacostraca	Eucarida	Euphausiacea	Euphausiidae	Euphausia	9	Brinton et al. 1999	mm	14	Brinton et al. 1999	mm	Omnivore	Kinsey and Hopkins 1994		Suspension	Berkes 1975	Broadcast	Brinton and Townsend 1980		No	Mauchline and Fisher 1969			sequences	NG	Kiørboe 2013	2	Zooglider
Animalia Arthropoda Crustacea Malacostraca Eumalacostraca Eucarida Euphausiacea Euphausiidae Euphausia Euphausia mutica	Euphausia mutica	Animalia	Arthropoda	Crustacea	Malacostraca	Eumalacostraca	Eucarida	Euphausiacea	Euphausiidae	Euphausia	7	Brinton et al. 1999	mm	12	Brinton et al. 1999	mm	Omnivore	Kinsey and Hopkins 1994		Suspension	Berkes 1975	Broadcast	Brinton and Townsend 1980		No	Mauchline and Fisher 1969			sequences	NG	Kiørboe 2013	2	Zooglider
Animalia Arthropoda Crustacea Malacostraca Eumalacostraca Eucarida Euphausiacea Euphausiidae Euphausia Euphausia pacifica	Euphausia pacifica	Animalia	Arthropoda	Crustacea	Malacostraca	Eumalacostraca	Eucarida	Euphausiacea	Euphausiidae	Euphausia	11	Brinton et al. 1999	mm	25	Brinton et al. 1999	mm	Omnivore	Kinsey and Hopkins 1994		Suspension	Berkes 1975	Broadcast	Brinton and Townsend 1980		No	Mauchline and Fisher 1969			sequences	NG	Kiørboe 2013	2	Zooglider
Animalia Arthropoda Crustacea Malacostraca Eumalacostraca Eucarida Euphausiacea Euphausiidae Euphausia Euphausia recurva	Euphausia recurva	Animalia	Arthropoda	Crustacea	Malacostraca	Eumalacostraca	Eucarida	Euphausiacea	Euphausiidae	Euphausia	10	Brinton et al. 1999	mm	14	Brinton et al. 1999	mm	Omnivore	Kinsey and Hopkins 1994		Suspension	Berkes 1975	Broadcast	Brinton and Townsend 1980		No	Mauchline and Fisher 1969			sequences	NG	Kiørboe 2013	2	Zooglider
Animalia Arthropoda Crustacea Malacostraca Eumalacostraca Eucarida Euphausiacea Euphausiidae Meganyctiphanes Meganyctiphanes norvegica	Meganyctiphanes norvegica	Animalia	Arthropoda	Crustacea	Malacostraca	Eumalacostraca	Eucarida	Euphausiacea	Euphausiidae	Meganyctiphanes	nd			nd			Omnivore	Schmidt 2010		Suspension	Mauchline and Fisher 1969	Broadcast	Cuzin-Roudy 2010		No	Mauchline and Fisher 1969			sequences	NG	Kiørboe 2013	2	Zooglider
Animalia Arthropoda Crustacea Malacostraca Eumalacostraca Eucarida Euphausiacea Euphausiidae Nematobrachion Nematobrachion boopis	Nematobrachion boopis	Animalia	Arthropoda	Crustacea	Malacostraca	Eumalacostraca	Eucarida	Euphausiacea	Euphausiidae	Nematobrachion	20	Brinton et al. 1999	mm	25	Brinton et al. 1999	mm	Carnivore	Kinsey and Hopkins 1994		Suspension	Mauchline and Fisher 1969	Broadcast	G√≥mez-Guti√©rrez 2002		No	Mauchline and Fisher 1969			sequences	NG	Kiørboe 2013	2	Zooglider
Animalia Arthropoda Crustacea Malacostraca Eumalacostraca Eucarida Euphausiacea Euphausiidae Nematobrachion Nematobrachion flexipes	Nematobrachion flexipes	Animalia	Arthropoda	Crustacea	Malacostraca	Eumalacostraca	Eucarida	Euphausiacea	Euphausiidae	Nematobrachion	20	Brinton et al. 1999	mm	23	Brinton et al. 1999	mm	Carnivore	Kinsey and Hopkins 1994		Suspension	Mauchline and Fisher 1969	Broadcast	G√≥mez-Guti√©rrez 2002		No	Mauchline and Fisher 1969			sequences	NG	Kiørboe 2013	2	Zooglider
Animalia Arthropoda Crustacea Malacostraca Eumalacostraca Eucarida Euphausiacea Euphausiidae Nematobrachion Nematobrachion sexspinosum	Nematobrachion sexspinosum	Animalia	Arthropoda	Crustacea	Malacostraca	Eumalacostraca	Eucarida	Euphausiacea	Euphausiidae	Nematobrachion	nd			nd			Carnivore	Kinsey and Hopkins 1994		Suspension	Mauchline and Fisher 1969	Broadcast	Gomez-Gutierrez 2002		No	Mauchline and Fisher 1969			sequences	NG	Kiørboe 2013	2	Zooglider
Animalia Arthropoda Crustacea Malacostraca Eumalacostraca Eucarida Euphausiacea Euphausiidae Nematoscelis Nematoscelis atlantica	Nematoscelis atlantica	Animalia	Arthropoda	Crustacea	Malacostraca	Eumalacostraca	Eucarida	Euphausiacea	Euphausiidae	Nematoscelis	10.5	Brinton et al. 1999	mm	15	Brinton et al. 1999	mm	Carnivore	Kinsey and Hopkins 1994		Suspension	Mauchline and Fisher 1969	Brooding	Brinton and Townsend 1980		No	Mauchline and Fisher 1969			sequences	NG	Kiørboe 2013	2	Zooglider
Animalia Arthropoda Crustacea Malacostraca Eumalacostraca Eucarida Euphausiacea Euphausiidae Nematoscelis Nematoscelis difficilis	Nematoscelis difficilis	Animalia	Arthropoda	Crustacea	Malacostraca	Eumalacostraca	Eucarida	Euphausiacea	Euphausiidae	Nematoscelis	16	Brinton et al. 1999	mm	24	Brinton et al. 1999	mm	Carnivore	Kinsey and Hopkins 1994		Suspension	Mauchline and Fisher 1969	Brooding	Brinton and Townsend 1980		No	Mauchline and Fisher 1969			sequences	NG	Kiørboe 2013	2	Zooglider
Animalia Arthropoda Crustacea Malacostraca Eumalacostraca Eucarida Euphausiacea Euphausiidae Nematoscelis Nematoscelis tenella	Nematoscelis tenella	Animalia	Arthropoda	Crustacea	Malacostraca	Eumalacostraca	Eucarida	Euphausiacea	Euphausiidae	Nematoscelis	13	Brinton et al. 1999	mm	20	Brinton et al. 1999	mm	Carnivore	Kinsey and Hopkins 1994		Suspension	Mauchline and Fisher 1969	Brooding	Brinton and Townsend 1980		No	Mauchline and Fisher 1969			sequences	NG	Kiørboe 2013	2	Zooglider
Animalia Arthropoda Crustacea Malacostraca Eumalacostraca Eucarida Euphausiacea Euphausiidae Nyctiphanes Nyctiphanes simplex	Nyctiphanes simplex	Animalia	Arthropoda	Crustacea	Malacostraca	Eumalacostraca	Eucarida	Euphausiacea	Euphausiidae	Nyctiphanes	8	Brinton et al. 1999	mm	16	Brinton et al. 1999	mm	Omnivore	Kinsey and Hopkins 1994		Suspension	Berkes 1975	Brooding	Brinton and Townsend 1980		No	Mauchline and Fisher 1969			sequences	NG	Kiørboe 2013	2	Zooglider
Animalia Arthropoda Crustacea Malacostraca Eumalacostraca Eucarida Euphausiacea Euphausiidae Stylocheiron Stylocheiron abbreviatum	Stylocheiron abbreviatum	Animalia	Arthropoda	Crustacea	Malacostraca	Eumalacostraca	Eucarida	Euphausiacea	Euphausiidae	Stylocheiron	12	Brinton et al. 1999	mm	17	Brinton et al. 1999	mm	Carnivore	Kinsey and Hopkins 1994	Perhaps more carnivorous	Suspension	Mauchline and Fisher 1969	Brooding	Mauchline and Fisher 1969		No	Mauchline and Fisher 1969			sequences	NG	Kiørboe 2013	2	Zooglider
Animalia Arthropoda Crustacea Malacostraca Eumalacostraca Eucarida Euphausiacea Euphausiidae Stylocheiron Stylocheiron affine	Stylocheiron affine	Animalia	Arthropoda	Crustacea	Malacostraca	Eumalacostraca	Eucarida	Euphausiacea	Euphausiidae	Stylocheiron	5.4	Brinton et al. 1999	mm	8.5	Brinton et al. 1999	mm	Carnivore	Kinsey and Hopkins 1994	Perhaps more carnivorous	Suspension	Mauchline and Fisher 1969	Brooding	Mauchline and Fisher 1969		No	Mauchline and Fisher 1969			sequences	NG	Kiørboe 2013	2	Zooglider
Animalia Arthropoda Crustacea Malacostraca Eumalacostraca Eucarida Euphausiacea Euphausiidae Stylocheiron Stylocheiron carinatum	Stylocheiron carinatum	Animalia	Arthropoda	Crustacea	Malacostraca	Eumalacostraca	Eucarida	Euphausiacea	Euphausiidae	Stylocheiron	6	Brinton et al. 1999	mm	12	Brinton et al. 1999	mm	Carnivore	Kinsey and Hopkins 1994	Perhaps more carnivorous	Suspension	Mauchline and Fisher 1969	Brooding	Mauchline and Fisher 1969		No	Mauchline and Fisher 1969			sequences	NG	Kiørboe 2013	2	Zooglider
Animalia Arthropoda Crustacea Malacostraca Eumalacostraca Eucarida Euphausiacea Euphausiidae Stylocheiron Stylocheiron longicorne	Stylocheiron longicorne	Animalia	Arthropoda	Crustacea	Malacostraca	Eumalacostraca	Eucarida	Euphausiacea	Euphausiidae	Stylocheiron	nd			nd			Carnivore	Kinsey and Hopkins 1994	Perhaps more carnivorous	Suspension	Mauchline and Fisher 1969	Brooding	Mauchline and Fisher 1969		No	Mauchline and Fisher 1969			sequences	NG	Kiørboe 2013	2	Zooglider
Animalia Arthropoda Crustacea Malacostraca Eumalacostraca Eucarida Euphausiacea Euphausiidae Stylocheiron Stylocheiron maximum	Stylocheiron maximum	Animalia	Arthropoda	Crustacea	Malacostraca	Eumalacostraca	Eucarida	Euphausiacea	Euphausiidae	Stylocheiron	20	Brinton et al. 1999	mm	30	Brinton et al. 1999	mm	Carnivore	Kinsey and Hopkins 1994	Perhaps more carnivorous	Suspension	Mauchline and Fisher 1969	Brooding	Mauchline and Fisher 1969		No	Mauchline and Fisher 1969			sequences	NG	Kiørboe 2013	2	Zooglider
Animalia Arthropoda Crustacea Malacostraca Eumalacostraca Eucarida Euphausiacea Euphausiidae Stylocheiron Stylocheiron suhmi	Stylocheiron suhmi	Animalia	Arthropoda	Crustacea	Malacostraca	Eumalacostraca	Eucarida	Euphausiacea	Euphausiidae	Stylocheiron	6	Brinton et al. 1999	mm	7	Brinton et al. 1999	mm	Carnivore	Kinsey and Hopkins 1994	Perhaps more carnivorous	Suspension	Mauchline and Fisher 1969	Brooding	Mauchline and Fisher 1969		No	Mauchline and Fisher 1969			sequences	NG	Kiørboe 2013	2	Zooglider
Animalia Arthropoda Crustacea Malacostraca Eumalacostraca Eucarida Euphausiacea Euphausiidae Tessarabrachion Tessarabrachion oculatum	Tessarabrachion oculatum	Animalia	Arthropoda	Crustacea	Malacostraca	Eumalacostraca	Eucarida	Euphausiacea	Euphausiidae	Tessarabrachion	NA			26	Brinton et al. 1999	mm	Omnivore	Kinsey and Hopkins 1994		Suspension	Berkes 1975	NA	Gomez-Gutierrez et al. 2010	uncertain	No	Mauchline and Fisher 1969			sequences	NG	Kiørboe 2013	2	Zooglider
Animalia Arthropoda Crustacea Malacostraca Eumalacostraca Eucarida Euphausiacea Euphausiidae Tessarabrachion Tessarabrachion oculatum	Tessarabrachion oculatum	Animalia	Arthropoda	Crustacea	Malacostraca	Eumalacostraca	Eucarida	Euphausiacea	Euphausiidae	Tessarabrachion	NA			26	Brinton et al. 1999	mm	Omnivore	Kinsey and Hopkins 1994		Suspension	Berkes 1975	NA	Gomez-Gutierrez et al. 2010	uncertain	No	Mauchline and Fisher 1969			sequences	NG	Kiørboe 2013	2	Zooglider
Animalia Arthropoda Crustacea Malacostraca Eumalacostraca Eucarida Euphausiacea Euphausiidae Thysanoessa Thysanoessa gregaria	Thysanoessa gregaria	Animalia	Arthropoda	Crustacea	Malacostraca	Eumalacostraca	Eucarida	Euphausiacea	Euphausiidae	Thysanoessa	8	Brinton et al. 1999	mm	17	Brinton et al. 1999	mm	Omnivore	Kinsey and Hopkins 1994		Suspension	Berkes 1975	Broadcast	Mauchline and Fisher 1969		No	Mauchline and Fisher 1969			sequences	NG	Kiørboe 2013	2	Zooglider
Animalia Arthropoda Crustacea Malacostraca Eumalacostraca Eucarida Euphausiacea Euphausiidae Thysanoessa Thysanoessa longipes	Thysanoessa longipes	Animalia	Arthropoda	Crustacea	Malacostraca	Eumalacostraca	Eucarida	Euphausiacea	Euphausiidae	Thysanoessa	18	Brinton et al. 1999	mm	30	Brinton et al. 1999	mm	Omnivore	Kinsey and Hopkins 1994		Suspension	Berkes 1975	Broadcast	Mauchline and Fisher 1969		No	Mauchline and Fisher 1969			sequences	NG	Kiørboe 2013	2	Zooglider
Animalia Arthropoda Crustacea Malacostraca Eumalacostraca Eucarida Euphausiacea Euphausiidae Thysanoessa Thysanoessa raschii	Thysanoessa raschii	Animalia	Arthropoda	Crustacea	Malacostraca	Eumalacostraca	Eucarida	Euphausiacea	Euphausiidae	Thysanoessa	nd			nd			Omnivore	Kinsey and Hopkins 1994		Suspension	Berkes 1975	Broadcast	Mauchline and Fisher 1969		No	Mauchline and Fisher 1969			sequences	NG	Kiørboe 2013	2	Zooglider
Animalia Arthropoda Crustacea Malacostraca Eumalacostraca Eucarida Euphausiacea Euphausiidae Thysanoessa Thysanoessa spinifera	Thysanoessa spinifera	Animalia	Arthropoda	Crustacea	Malacostraca	Eumalacostraca	Eucarida	Euphausiacea	Euphausiidae	Thysanoessa	16	Brinton et al. 1999	mm	38	Brinton et al. 1999	mm	Omnivore	Kinsey and Hopkins 1994		Suspension	Berkes 1975	Broadcast	Mauchline and Fisher 1969		No	Mauchline and Fisher 1969			sequences	NG	Kiørboe 2013	2	Zooglider
Animalia Arthropoda Crustacea Malacostraca Eumalacostraca Eucarida Euphausiacea Euphausiidae Thysanopoda Thysanopoda acutifrons	Thysanopoda acutifrons	Animalia	Arthropoda	Crustacea	Malacostraca	Eumalacostraca	Eucarida	Euphausiacea	Euphausiidae	Thysanopoda	nd			nd			Omnivore	Kinsey and Hopkins 1994		Suspension	Berkes 1975	Broadcast	Mauchline and Fisher 1969		No	Mauchline and Fisher 1969			sequences	NG	Kiørboe 2013	2	Zooglider
Animalia Arthropoda Crustacea Malacostraca Eumalacostraca Eucarida Euphausiacea Euphausiidae Thysanopoda Thysanopoda monacantha	Thysanopoda monacantha	Animalia	Arthropoda	Crustacea	Malacostraca	Eumalacostraca	Eucarida	Euphausiacea	Euphausiidae	Thysanopoda	25	Brinton et al. 1999	mm	32	Brinton et al. 1999	mm	Omnivore	Kinsey and Hopkins 1994		Suspension	Berkes 1975	Broadcast	Mauchline and Fisher 1969		No	Mauchline and Fisher 1969			sequences	NG	Kiørboe 2013	2	Zooglider
Animalia Arthropoda Crustacea Malacostraca Eumalacostraca Eucarida Euphausiacea Euphausiidae Thysanopoda Thysanopoda orientalis	Thysanopoda orientalis	Animalia	Arthropoda	Crustacea	Malacostraca	Eumalacostraca	Eucarida	Euphausiacea	Euphausiidae	Thysanopoda	23	Brinton et al. 1999	mm	38	Brinton et al. 1999	mm	Omnivore	Kinsey and Hopkins 1994		Suspension	Berkes 1975	Broadcast	Mauchline and Fisher 1969		No	Mauchline and Fisher 1969			sequences	NG	Kiørboe 2013	2	Zooglider
Animalia Arthropoda Crustacea Malacostraca Eumalacostraca Peracarida		Animalia	Arthropoda	Crustacea	Malacostraca	Eumalacostraca	Peracarida				nd			nd			Carnivore	Laval 1980		Parasitoid	Laval 1980	Brooding	Johnson et al. 2001		No	Johnson et al. 2001			sequences	NG	Kiørboe 2013	2	Zooglider
Animalia Arthropoda Crustacea Malacostraca Eumalacostraca Peracarida Amphipoda		Animalia	Arthropoda	Crustacea	Malacostraca	Eumalacostraca	Peracarida	Amphipoda			nd			nd			Carnivore	Laval 1980		Parasitoid	Laval 1980	Brooding	Johnson et al. 2001		No	Johnson et al. 2001			sequences	NG	Kiørboe 2013	1	Zooglider
Animalia Arthropoda Crustacea Malacostraca Eumalacostraca Peracarida Amphipoda		Animalia	Arthropoda	Crustacea	Malacostraca	Eumalacostraca	Peracarida	Amphipoda			nd			nd			Carnivore	Laval 1980		Parasitoid	Laval 1980	Brooding	Johnson et al. 2001		No	Johnson et al. 2001			sequences	NG	Kiørboe 2013	1	Zooglider
Animalia Arthropoda Crustacea Malacostraca Eumalacostraca Peracarida Amphipoda Brachyscelidae Brachyscelus Brachyscelus globiceps	Brachyscelus globiceps	Animalia	Arthropoda	Crustacea	Malacostraca	Eumalacostraca	Peracarida	Amphipoda	Brachyscelidae	Brachyscelus	NA			12	Vinogradov et al. 1982	mm	Carnivore-Parasite	Laval 1980	(inferred)	Parasitoid	Laval 1980	Brooding	Johnson et al. 2001		No	Johnson et al. 2001			sequences	NG	Kiørboe 2013	1	Zooglider
Animalia Arthropoda Crustacea Malacostraca Eumalacostraca Peracarida Amphipoda Cyphocarididae Cyphocaris Cyphocaris challengeri	Cyphocaris challengeri	Animalia	Arthropoda	Crustacea	Malacostraca	Eumalacostraca	Peracarida	Amphipoda	Cyphocarididae	Cyphocaris	NA			13.13	Yamada and Ikeda 2003	mm	Carnivore-Parasite	Keil and Osborn		Parasitoid	Keil and Osborn	Brooding	Johnson et al. 2001		No	Johnson et al. 2001			sequences	NG	Kiørboe 2013	1	Zooglider
Animalia Arthropoda Crustacea Malacostraca Eumalacostraca Peracarida Amphipoda Cystisomatidae Cystisoma		Animalia	Arthropoda	Crustacea	Malacostraca	Eumalacostraca	Peracarida	Amphipoda	Cystisomatidae	Cystisoma	nd			nd			Carnivore	Laval 1980		Parasitoid	Laval 1980	Brooding	Johnson et al. 2001		No	Johnson et al. 2001			sequences	NG	Kiørboe 2013	1	Zooglider
Animalia Arthropoda Crustacea Malacostraca Eumalacostraca Peracarida Amphipoda Cystisomatidae Cystisoma Cystisoma gershwinae	Cystisoma gershwinae	Animalia	Arthropoda	Crustacea	Malacostraca	Eumalacostraca	Peracarida	Amphipoda	Cystisomatidae	Cystisoma	NA			53	Zeidler 2003	mm (male)	Carnivore-Parasite	Keil and Osborn		Parasitoid	Keil and Osborn	Brooding	Johnson et al. 2001		No	Johnson et al. 2001			sequences	NG	Kiørboe 2013	1	Zooglider
Animalia Arthropoda Crustacea Malacostraca Eumalacostraca Peracarida Amphipoda Eupronoidae Eupronoe Eupronoe minuta	Eupronoe minuta	Animalia	Arthropoda	Crustacea	Malacostraca	Eumalacostraca	Peracarida	Amphipoda	Eupronoidae	Eupronoe	NA			8	Vinogradov et al. 1982	mm	Carnivore-Parasite	Laval 1980	(inferred)	Parasitoid	Laval 1980	Brooding	Johnson et al. 2001		No	Johnson et al. 2001			sequences	NG	Kiørboe 2013	1	Zooglider
Animalia Arthropoda Crustacea Malacostraca Eumalacostraca Peracarida Amphipoda Hyperiidae		Animalia	Arthropoda	Crustacea	Malacostraca	Eumalacostraca	Peracarida	Amphipoda	Hyperiidae		nd			nd			Carnivore	Laval 1980		Parasitoid	Laval 1980	Brooding	Johnson et al. 2001		No	Johnson et al. 2001			sequences	NG	Kiørboe 2013	1	Zooglider
Animalia Arthropoda Crustacea Malacostraca Eumalacostraca Peracarida Amphipoda Hyperiidae Hyperoche Hyperoche medusarum	Hyperoche medusarum	Animalia	Arthropoda	Crustacea	Malacostraca	Eumalacostraca	Peracarida	Amphipoda	Hyperiidae	Hyperoche	NA			15	Vinogradov et al. 1982	mm	Carnivore-Parasite	Cowles 2014		Parasitoid	Cowles 2014	Brooding	Johnson et al. 2001		No	Johnson et al. 2001			sequences	NG	Kiørboe 2013	1	Zooglider
Animalia Arthropoda Crustacea Malacostraca Eumalacostraca Peracarida Amphipoda Hyperiidae Themisto		Animalia	Arthropoda	Crustacea	Malacostraca	Eumalacostraca	Peracarida	Amphipoda	Hyperiidae	Themisto	nd			nd			Carnivore	Laval 1980		Parasitoid	Laval 1980	Brooding	Johnson et al. 2001		No	Johnson et al. 2001			sequences	NG	Kiørboe 2013	1	Zooglider
Animalia Arthropoda Crustacea Malacostraca Eumalacostraca Peracarida Amphipoda Hyperiidae Themisto Themisto japonica	Themisto japonica	Animalia	Arthropoda	Crustacea	Malacostraca	Eumalacostraca	Peracarida	Amphipoda	Hyperiidae	Themisto	nd			nd			Carnivore	Laval 1980	(inferred)	Parasitoid	Laval 1980	Brooding	Johnson et al. 2001		No	Johnson et al. 2001			sequences	NG	Kiørboe 2013	1	Zooglider
Animalia Arthropoda Crustacea Malacostraca Eumalacostraca Peracarida Amphipoda Hyperiidae Themisto Themisto pacifica	Themisto pacifica	Animalia	Arthropoda	Crustacea	Malacostraca	Eumalacostraca	Peracarida	Amphipoda	Hyperiidae	Themisto	NA			8.5	Vinogradov et al. 1982	mm	Carnivore-Parasite	Laval 1980		Parasitoid	Laval 1980	Brooding	Johnson et al. 2001		No	Johnson et al. 2001			sequences	NG	Kiørboe 2013	1	Zooglider
Animalia Arthropoda Crustacea Malacostraca Eumalacostraca Peracarida Amphipoda Ischyroceridae Jassa Jassa slatteryi	Jassa slatteryi	Animalia	Arthropoda	Crustacea	Malacostraca	Eumalacostraca	Peracarida	Amphipoda	Ischyroceridae	Jassa	NA			4.07	Bonifazi et al. 2018	mm	Carnivore-Parasite	Laval 1980	(inferred)	Parasitoid	Laval 1980	Brooding	Johnson et al. 2001		No	Johnson et al. 2001			sequences	NG	Kiørboe 2013	1	Zooglider
Animalia Arthropoda Crustacea Malacostraca Eumalacostraca Peracarida Amphipoda Lestrigonidae Hyperietta Hyperietta vosseleri	Hyperietta vosseleri	Animalia	Arthropoda	Crustacea	Malacostraca	Eumalacostraca	Peracarida	Amphipoda	Lestrigonidae	Hyperietta	NA			4	Vinogradov et al. 1982	mm	Carnivore-Parasite	Laval 1980		Parasitoid	Laval 1980	Brooding	Johnson et al. 2001		No	Johnson et al. 2001			sequences	NG	Kiørboe 2013	1	Zooglider
Animalia Arthropoda Crustacea Malacostraca Eumalacostraca Peracarida Amphipoda Lestrigonidae Hyperioides		Animalia	Arthropoda	Crustacea	Malacostraca	Eumalacostraca	Peracarida	Amphipoda	Lestrigonidae	Hyperioides	nd			nd			Carnivore	Laval 1980	(inferred)	Parasitoid	Laval 1980	Brooding	Johnson et al. 2001		No	Johnson et al. 2001			sequences	NG	Kiørboe 2013	1	Zooglider
Animalia Arthropoda Crustacea Malacostraca Eumalacostraca Peracarida Amphipoda Lestrigonidae Hyperioides Hyperioides longipes	Hyperioides longipes	Animalia	Arthropoda	Crustacea	Malacostraca	Eumalacostraca	Peracarida	Amphipoda	Lestrigonidae	Hyperioides	NA			6	Vinogradov et al. 1982	mm	Carnivore-Parasite	Laval 1980		Parasitoid	Laval 1980	Brooding	Johnson et al. 2001		No	Johnson et al. 2001			sequences	NG	Kiørboe 2013	1	Zooglider
Animalia Arthropoda Crustacea Malacostraca Eumalacostraca Peracarida Amphipoda Lestrigonidae Lestrigonus		Animalia	Arthropoda	Crustacea	Malacostraca	Eumalacostraca	Peracarida	Amphipoda	Lestrigonidae	Lestrigonus	nd			nd			Carnivore	Laval 1980	(inferred)	Parasitoid	Laval 1980	Brooding	Johnson et al. 2001		No	Johnson et al. 2001			sequences	NG	Kiørboe 2013	1	Zooglider
Animalia Arthropoda Crustacea Malacostraca Eumalacostraca Peracarida Amphipoda Lestrigonidae Lestrigonus Lestrigonus bengalensis	Lestrigonus bengalensis	Animalia	Arthropoda	Crustacea	Malacostraca	Eumalacostraca	Peracarida	Amphipoda	Lestrigonidae	Lestrigonus	NA			3.4	Vinogradov et al. 1982	mm	Carnivore-Parasite	Laval 1980		Parasitoid	Laval 1980	Brooding	Johnson et al. 2001		No	Johnson et al. 2001			sequences	NG	Kiørboe 2013	1	Zooglider
Animalia Arthropoda Crustacea Malacostraca Eumalacostraca Peracarida Amphipoda Lestrigonidae Phronimopsis Phronimopsis spinifera	Phronimopsis spinifera	Animalia	Arthropoda	Crustacea	Malacostraca	Eumalacostraca	Peracarida	Amphipoda	Lestrigonidae	Phronimopsis	NA			6	Vinogradov et al. 1982	mm	Carnivore-Parasite	Laval 1980		Parasitoid	Laval 1980	Brooding	Johnson et al. 2001		No	Johnson et al. 2001			sequences	NG	Kiørboe 2013	1	Zooglider
Animalia Arthropoda Crustacea Malacostraca Eumalacostraca Peracarida Amphipoda Oedicerotidae Eochelidium		Animalia	Arthropoda	Crustacea	Malacostraca	Eumalacostraca	Peracarida	Amphipoda	Oedicerotidae	Eochelidium	nd			nd			Carnivore	Laval 1980	(inferred)	Parasitoid	Laval 1980	Brooding	Johnson et al. 2001		No	Johnson et al. 2001			sequences	NG	Kiørboe 2013	1	Zooglider	yes
Animalia Arthropoda Crustacea Malacostraca Eumalacostraca Peracarida Amphipoda Oedicerotidae Eochelidium Eochelidium carinorostrum	Eochelidium carinorostrum	Animalia	Arthropoda	Crustacea	Malacostraca	Eumalacostraca	Peracarida	Amphipoda	Oedicerotidae	Eochelidium	NA			5	Jo 1990	mm	Carnivore-Parasite	Laval 1980	(inferred)	Parasitoid	Laval 1980	Brooding	Johnson et al. 2001		No	Johnson et al. 2001			sequences	NG	Kiørboe 2013	1	Zooglider	yes
Animalia Arthropoda Crustacea Malacostraca Eumalacostraca Peracarida Amphipoda Paraphronimidae Paraphronima Paraphronima gracilis	Paraphronima gracilis	Animalia	Arthropoda	Crustacea	Malacostraca	Eumalacostraca	Peracarida	Amphipoda	Paraphronimidae	Paraphronima	NA			16.5	Vinogradov et al. 1982	mm	Carnivore-Parasite	Laval 1980		Parasitoid	Laval 1980	Brooding	Johnson et al. 2001		No	Johnson et al. 2001			sequences	NG	Kiørboe 2013	1	Zooglider
Animalia Arthropoda Crustacea Malacostraca Eumalacostraca Peracarida Amphipoda Paraphronimidae Paraphronima Paraphronima robisoni	Paraphronima robisoni	Animalia	Arthropoda	Crustacea	Malacostraca	Eumalacostraca	Peracarida	Amphipoda	Paraphronimidae	Paraphronima	NA			11.4	Stenvers et al. 2021	mm	Carnivore-Parasite	Laval 1980		Parasitoid	Laval 1980	Brooding	Johnson et al. 2001		No	Johnson et al. 2001			sequences	NG	Kiørboe 2013	1	Zooglider
Animalia Arthropoda Crustacea Malacostraca Eumalacostraca Peracarida Amphipoda Parascelidae Thyropus Thyropus sphaeroma	Thyropus sphaeroma	Animalia	Arthropoda	Crustacea	Malacostraca	Eumalacostraca	Peracarida	Amphipoda	Parascelidae	Thyropus	NA			7	Vinogradov et al. 1982	mm	Carnivore-Parasite	Laval 1980	(inferred)	Parasitoid	Laval 1980	Brooding	Johnson et al. 2001		No	Johnson et al. 2001			sequences	NG	Kiørboe 2013	1	Zooglider
Animalia Arthropoda Crustacea Malacostraca Eumalacostraca Peracarida Amphipoda Phronimidae Phronima Phronima atlantica	Phronima atlantica	Animalia	Arthropoda	Crustacea	Malacostraca	Eumalacostraca	Peracarida	Amphipoda	Phronimidae	Phronima	12	Vinogradov et al. 1982	mm	25	Vinogradov et al. 1982	mm	Carnivore-Parasite	Laval 1980		Parasitoid	Laval 1980	Brooding	Johnson et al. 2001		No	Johnson et al. 2001			sequences	NG	Kiørboe 2013	1	Zooglider
Animalia Arthropoda Crustacea Malacostraca Eumalacostraca Peracarida Amphipoda Phronimidae Phronima Phronima bucephala	Phronima bucephala	Animalia	Arthropoda	Crustacea	Malacostraca	Eumalacostraca	Peracarida	Amphipoda	Phronimidae	Phronima	nd			nd			Carnivore	Laval 1980	(inferred)	Parasitoid	Laval 1980	Brooding	Johnson et al. 2001		No	Johnson et al. 2001			sequences	NG	Kiørboe 2013	1	Zooglider
Animalia Arthropoda Crustacea Malacostraca Eumalacostraca Peracarida Amphipoda Phronimidae Phronima Phronima sedentaria	Phronima sedentaria	Animalia	Arthropoda	Crustacea	Malacostraca	Eumalacostraca	Peracarida	Amphipoda	Phronimidae	Phronima	NA			42	Vinogradov et al. 1982	mm	Carnivore-Parasite	Laval 1980		Parasitoid	Laval 1980	Brooding	Johnson et al. 2001		No	Johnson et al. 2001			sequences	NG	Kiørboe 2013	1	Zooglider
Animalia Arthropoda Crustacea Malacostraca Eumalacostraca Peracarida Amphipoda Phronimidae Phronimella		Animalia	Arthropoda	Crustacea	Malacostraca	Eumalacostraca	Peracarida	Amphipoda	Phronimidae	Phronimella	nd			nd			Carnivore	Laval 1980	(inferred)	Parasitoid	Laval 1980	Brooding	Johnson et al. 2001		No	Johnson et al. 2001			sequences	NG	Kiørboe 2013	1	Zooglider
Animalia Arthropoda Crustacea Malacostraca Eumalacostraca Peracarida Amphipoda Phronimidae Phronimella Phronimella elongata	Phronimella elongata	Animalia	Arthropoda	Crustacea	Malacostraca	Eumalacostraca	Peracarida	Amphipoda	Phronimidae	Phronimella	NA			20	Vinogradov et al. 1982	mm	Carnivore-Parasite	Laval 1980		Parasitoid	Laval 1980	Brooding	Johnson et al. 2001		No	Johnson et al. 2001			sequences	NG	Kiørboe 2013	1	Zooglider
Animalia Arthropoda Crustacea Malacostraca Eumalacostraca Peracarida Amphipoda Phrosinidae Phrosina Phrosina semilunata	Phrosina semilunata	Animalia	Arthropoda	Crustacea	Malacostraca	Eumalacostraca	Peracarida	Amphipoda	Phrosinidae	Phrosina	NA			30	Vinogradov et al. 1982	mm	Carnivore-Parasite	Laval 1980	(inferred)	Parasitoid	Laval 1980	Brooding	Johnson et al. 2001		No	Johnson et al. 2001			sequences	NG	Kiørboe 2013	1	Zooglider
Animalia Arthropoda Crustacea Malacostraca Eumalacostraca Peracarida Amphipoda Phrosinidae Primno		Animalia	Arthropoda	Crustacea	Malacostraca	Eumalacostraca	Peracarida	Amphipoda	Phrosinidae	Primno	nd			nd			Carnivore	Laval 1980	(inferred)	Parasitoid	Laval 1980	Brooding	Johnson et al. 2001		No	Johnson et al. 2001			sequences	NG	Kiørboe 2013	1	Zooglider
Animalia Arthropoda Crustacea Malacostraca Eumalacostraca Peracarida Amphipoda Phrosinidae Primno Primno abyssalis	Primno abyssalis	Animalia	Arthropoda	Crustacea	Malacostraca	Eumalacostraca	Peracarida	Amphipoda	Phrosinidae	Primno	NA			21	Bowman 1985	mm	Carnivore-Parasite	Laval 1980	(inferred)	Parasitoid	Laval 1980	Brooding	Johnson et al. 2001		No	Johnson et al. 2001			sequences	NG	Kiørboe 2013	1	Zooglider
Animalia Arthropoda Crustacea Malacostraca Eumalacostraca Peracarida Amphipoda Phrosinidae Primno Primno brevidens	Primno brevidens	Animalia	Arthropoda	Crustacea	Malacostraca	Eumalacostraca	Peracarida	Amphipoda	Phrosinidae	Primno	NA			9	Vinogradov et al. 1982	mm	Carnivore-Parasite	Laval 1980	(inferred)	Parasitoid	Laval 1980	Brooding	Johnson et al. 2001		No	Johnson et al. 2001			sequences	NG	Kiørboe 2013	1	Zooglider
Animalia Arthropoda Crustacea Malacostraca Eumalacostraca Peracarida Amphipoda Phrosinidae Primno Primno evansi	Primno evansi	Animalia	Arthropoda	Crustacea	Malacostraca	Eumalacostraca	Peracarida	Amphipoda	Phrosinidae	Primno	NA			6.2	Sheader 1986	mm	Carnivore-Parasite	Laval 1980	(inferred)	Parasitoid	Laval 1980	Brooding	Johnson et al. 2001		No	Johnson et al. 2001			sequences	NG	Kiørboe 2013	1	Zooglider
Animalia Arthropoda Crustacea Malacostraca Eumalacostraca Peracarida Amphipoda Scinidae Acanthoscina		Animalia	Arthropoda	Crustacea	Malacostraca	Eumalacostraca	Peracarida	Amphipoda	Scinidae	Acanthoscina	nd			nd			Carnivore	Laval 1980	(inferred)	Parasitoid	Laval 1980	Brooding	Johnson et al. 2001		No	Johnson et al. 2001			sequences	NG	Kiørboe 2013	1	Zooglider
Animalia Arthropoda Crustacea Malacostraca Eumalacostraca Peracarida Amphipoda Scinidae Acanthoscina Acanthoscina acanthodes	Acanthoscina acanthodes	Animalia	Arthropoda	Crustacea	Malacostraca	Eumalacostraca	Peracarida	Amphipoda	Scinidae	Acanthoscina	NA			6	Vinogradov et al. 1982	mm	Carnivore-Parasite	Laval 1980		Parasitoid	Laval 1980	Brooding	Johnson et al. 2001		No	Johnson et al. 2001			sequences	NG	Kiørboe 2013	1	Zooglider
Animalia Arthropoda Crustacea Malacostraca Eumalacostraca Peracarida Amphipoda Scinidae Scina		Animalia	Arthropoda	Crustacea	Malacostraca	Eumalacostraca	Peracarida	Amphipoda	Scinidae	Scina	nd			nd			Carnivore	Laval 1980		Parasitoid	Laval 1980	Brooding	Johnson et al. 2001		No	Johnson et al. 2001			sequences	NG	Kiørboe 2013	1	Zooglider
Animalia Arthropoda Crustacea Malacostraca Eumalacostraca Peracarida Amphipoda Scinidae Scina Scina borealis	Scina borealis	Animalia	Arthropoda	Crustacea	Malacostraca	Eumalacostraca	Peracarida	Amphipoda	Scinidae	Scina	NA			8	Vinogradov et al. 1982	mm	Carnivore-Parasite	Laval 1980		Parasitoid	Laval 1980	Brooding	Johnson et al. 2001		No	Johnson et al. 2001			sequences	NG	Kiørboe 2013	1	Zooglider
Animalia Arthropoda Crustacea Malacostraca Eumalacostraca Peracarida Amphipoda Scopelocheiridae Bathycallisoma Bathycallisoma schellenbergi	Bathycallisoma schellenbergi	Animalia	Arthropoda	Crustacea	Malacostraca	Eumalacostraca	Peracarida	Amphipoda	Scopelocheiridae	Bathycallisoma	nd			nd			Carnivore	Laval 1980	(inferred)	Parasitoid	Laval 1980	Brooding	Johnson et al. 2001		No	Johnson et al. 2001			sequences	NG	Kiørboe 2013	1	Zooglider
Animalia Arthropoda Crustacea Malacostraca Eumalacostraca Peracarida Amphipoda Uristidae Abyssorchomene Abyssorchomene distinctus	Abyssorchomene distinctus	Animalia	Arthropoda	Crustacea	Malacostraca	Eumalacostraca	Peracarida	Amphipoda	Uristidae	Abyssorchomene	nd			nd			Carnivore	Laval 1980	(inferred)	Parasitoid	Laval 1980	Brooding	Johnson et al. 2001		No	Johnson et al. 2001			sequences	NG	Kiørboe 2013	1	Zooglider
Animalia Arthropoda Crustacea Malacostraca Eumalacostraca Peracarida Amphipoda Vibiliidae Vibilia		Animalia	Arthropoda	Crustacea	Malacostraca	Eumalacostraca	Peracarida	Amphipoda	Vibiliidae	Vibilia	nd			nd			Carnivore	Laval 1980		Parasitoid	Laval 1980	Brooding	Johnson et al. 2001		No	Johnson et al. 2001			sequences	NG	Kiørboe 2013	1	Zooglider
Animalia Arthropoda Crustacea Malacostraca Eumalacostraca Peracarida Amphipoda Vibiliidae Vibilia Vibilia armata	Vibilia armata	Animalia	Arthropoda	Crustacea	Malacostraca	Eumalacostraca	Peracarida	Amphipoda	Vibiliidae	Vibilia	NA			11.2	Vinogradov et al. 1982	mm	Carnivore-Parasite	Laval 1980		Parasitoid	Laval 1980	Brooding	Johnson et al. 2001		No	Johnson et al. 2001			sequences	NG	Kiørboe 2013	1	Zooglider
Animalia Arthropoda Crustacea Malacostraca Eumalacostraca Peracarida Amphipoda Vibiliidae Vibilia Vibilia australis	Vibilia australis	Animalia	Arthropoda	Crustacea	Malacostraca	Eumalacostraca	Peracarida	Amphipoda	Vibiliidae	Vibilia	nd			nd			Carnivore	Laval 1980	(inferred)	Parasitoid	Laval 1980	Brooding	Johnson et al. 2001		No	Johnson et al. 2001			sequences	NG	Kiørboe 2013	1	Zooglider
Animalia Arthropoda Crustacea Malacostraca Eumalacostraca Peracarida Amphipoda Vibiliidae Vibilia Vibilia propinqua	Vibilia propinqua	Animalia	Arthropoda	Crustacea	Malacostraca	Eumalacostraca	Peracarida	Amphipoda	Vibiliidae	Vibilia	NA			12	Vinogradov et al. 1982	mm	Carnivore-Parasite	Laval 1980		Parasitoid	Laval 1980	Brooding	Johnson et al. 2001		No	Johnson et al. 2001			sequences	NG	Kiørboe 2013	1	Zooglider
Animalia Arthropoda Crustacea Malacostraca Eumalacostraca Peracarida Cumacea Nannastacidae Campylaspis		Animalia	Arthropoda	Crustacea	Malacostraca	Eumalacostraca	Peracarida	Cumacea	Nannastacidae	Campylaspis	nd			nd			nd	Uhlir et al 2021		nd	Uhlir et al 2021	Brooding	Johnson et al. 2001		No	Johnson et al. 2001			sequences	NG	Kiørboe 2013	2	Zooglider	yes
Animalia Arthropoda Crustacea Malacostraca Eumalacostraca Peracarida Cumacea Nannastacidae Campylaspis Campylaspis horrida	Campylaspis horrida	Animalia	Arthropoda	Crustacea	Malacostraca	Eumalacostraca	Peracarida	Cumacea	Nannastacidae	Campylaspis	NA			NA			NA	Uhlir et al 2021		NA	Uhlir et al 2021	Brooding	Johnson et al. 2001		No	Johnson et al. 2001			sequences	NG	Kiørboe 2013	2	Zooglider	yes
Animalia Arthropoda Crustacea Malacostraca Eumalacostraca Peracarida Isopoda Asellidae Bragasellus Bragasellus molinai	Bragasellus molinai	Animalia	Arthropoda	Crustacea	Malacostraca	Eumalacostraca	Peracarida	Isopoda	Asellidae	Bragasellus	nd			nd			nd			Cruise	Hiller-Adams and Childress 1983	Brooding	Childress and Price 1983		No	Childress and Price 1983			sequences	NG	Kiørboe 2013	2	Zooglider
Animalia Arthropoda Crustacea Malacostraca Eumalacostraca Peracarida Isopoda Munnopsidae		Animalia	Arthropoda	Crustacea	Malacostraca	Eumalacostraca	Peracarida	Isopoda	Munnopsidae		nd			nd			nd			Cruise	Hiller-Adams and Childress 1983	Brooding	Childress and Price 1983		No	Childress and Price 1983			sequences	NG	Kiørboe 2013	2	Zooglider
Animalia Arthropoda Crustacea Malacostraca Eumalacostraca Peracarida Isopoda Munnopsidae Acanthamunnopsis Acanthamunnopsis milleri	Acanthamunnopsis milleri	Animalia	Arthropoda	Crustacea	Malacostraca	Eumalacostraca	Peracarida	Isopoda	Munnopsidae	Acanthamunnopsis	NA			NA			Herbivore	Berning 2014		Suspension	Berning 2014	Brooding	Johnson et al. 2001		No	Johnson et al. 2001			sequences	NG	Kiørboe 2013	2	Zooglider
Animalia Arthropoda Crustacea Malacostraca Eumalacostraca Peracarida Isopoda Munnopsidae Munneurycope Munneurycope murrayi	Munneurycope murrayi	Animalia	Arthropoda	Crustacea	Malacostraca	Eumalacostraca	Peracarida	Isopoda	Munnopsidae	Munneurycope	NA			NA			Omnivore	Berning 2014		Suspension	Berning 2014	Brooding	Johnson et al. 2001		No	Johnson et al. 2001			sequences	NG	Kiørboe 2013	2	Zooglider
Animalia Arthropoda Crustacea Malacostraca Eumalacostraca Peracarida Lophogastrida Eucopiidae Eucopia		Animalia	Arthropoda	Crustacea	Malacostraca	Eumalacostraca	Peracarida	Lophogastrida	Eucopiidae	Eucopia	nd			nd			Carnivore	Hiller-Adams and Childress 1983		Cruise	Hiller-Adams and Childress 1983	Brooding	Childress and Price 1983		No	Childress and Price 1983			sequences	NG	Kiørboe 2013	2	Zooglider
Animalia Arthropoda Crustacea Malacostraca Eumalacostraca Peracarida Lophogastrida Eucopiidae Eucopia		Animalia	Arthropoda	Crustacea	Malacostraca	Eumalacostraca	Peracarida	Lophogastrida	Eucopiidae	Eucopia	nd			nd			Carnivore	Hiller-Adams and Childress 1983		Cruise	Hiller-Adams and Childress 1983	Brooding	Childress and Price 1983		No	Childress and Price 1983			sequences	NG	Kiørboe 2013	2	Zooglider
Animalia Arthropoda Crustacea Malacostraca Eumalacostraca Peracarida Lophogastrida Eucopiidae Eucopia Eucopia grimaldii	Eucopia grimaldii	Animalia	Arthropoda	Crustacea	Malacostraca	Eumalacostraca	Peracarida	Lophogastrida	Eucopiidae	Eucopia	NA			NA			Herbivore	Blaxter et al. 1980		Suspension	Blaxter et al. 1980	Brooding	Johnson et al. 2001		No	Johnson et al. 2001			sequences	NG	Kiørboe 2013	2	Zooglider
Animalia Arthropoda Crustacea Malacostraca Eumalacostraca Peracarida Lophogastrida Eucopiidae Eucopia Eucopia unguiculata	Eucopia unguiculata	Animalia	Arthropoda	Crustacea	Malacostraca	Eumalacostraca	Peracarida	Lophogastrida	Eucopiidae	Eucopia	NA			NA			Herbivore	Blaxter et al. 1980		Suspension	Blaxter et al. 1980	Brooding	Johnson et al. 2001		No	Johnson et al. 2001			sequences	NG	Kiørboe 2013	2	Zooglider
Animalia Arthropoda Crustacea Malacostraca Eumalacostraca Peracarida Mysida Mysidae		Animalia	Arthropoda	Crustacea	Malacostraca	Eumalacostraca	Peracarida	Mysida	Mysidae		nd			nd			Omnivore	Mauchline 1982		Suspension	Mauchline 1982	Brooding	Mauchline 1982		No	Mauchline 1982			sequences	NG	Kiørboe 2013	2	Zooglider
Animalia Arthropoda Crustacea Malacostraca Eumalacostraca Peracarida Mysida Mysidae Boreomysis		Animalia	Arthropoda	Crustacea	Malacostraca	Eumalacostraca	Peracarida	Mysida	Mysidae	Boreomysis	nd			nd			Omnivore	Mauchline 1982		Suspension	Mauchline 1982	Brooding	Mauchline 1982		No	Mauchline 1982			sequences	NG	Kiørboe 2013	2	Zooglider
Animalia Arthropoda Crustacea Malacostraca Eumalacostraca Peracarida Mysida Mysidae Erythrops		Animalia	Arthropoda	Crustacea	Malacostraca	Eumalacostraca	Peracarida	Mysida	Mysidae	Erythrops	nd			nd			Omnivore	Mauchline 1982		Suspension	Mauchline 1982	Brooding	Mauchline 1982		No	Mauchline 1982			sequences	NG	Kiørboe 2013	2	Zooglider
Animalia Arthropoda Crustacea Malacostraca Eumalacostraca Peracarida Mysida Mysidae Michthyops		Animalia	Arthropoda	Crustacea	Malacostraca	Eumalacostraca	Peracarida	Mysida	Mysidae	Michthyops	nd			nd			Omnivore	Takahashi 2004		Suspension	Takahashi 2004	Brooding	Johnson et al. 2001		No	Johnson et al. 2001			sequences	NG	Kiørboe 2013	2	Zooglider	yes
Animalia Arthropoda Crustacea Malacostraca Eumalacostraca Peracarida Mysida Mysidae Michthyops Michthyops parvus	Michthyops parvus	Animalia	Arthropoda	Crustacea	Malacostraca	Eumalacostraca	Peracarida	Mysida	Mysidae	Michthyops	8.9	Astthorsson and Brattegard 2022	mm	15	Astthorsson and Brattegard 2022	mm	Omnivore	Takahashi 2004		Suspension	Takahashi 2004	Brooding	Johnson et al. 2001		No	Johnson et al. 2001			sequences	NG	Kiørboe 2013	2	Zooglider	yes
Animalia Arthropoda Crustacea Malacostraca Eumalacostraca Peracarida Mysida Mysidae Siriella Siriella thompsonii	Siriella thompsonii	Animalia	Arthropoda	Crustacea	Malacostraca	Eumalacostraca	Peracarida	Mysida	Mysidae	Siriella	NA			7	Jo et al. 1998	mm	Omnivore	Takahashi 2004		Suspension	Takahashi 2004	Brooding	Johnson et al. 2001		No	Johnson et al. 2001			sequences	NG	Kiørboe 2013	2	Zooglider
Animalia Arthropoda Crustacea Ostracoda Myodocopa Superorder Halocyprida		Animalia	Arthropoda	Crustacea	Ostracoda	Myodocopa	Superorder	Halocyprida			nd			nd			Omnivore	Angel and John 2017		Suspension	Angel and John 2017	Broadcast	Cohen and Morin 1990		No	Cohen and Morin 1990			sequences	NG	Kiørboe 2013	1	Zooglider
Animalia Arthropoda Crustacea Ostracoda Myodocopa Superorder Halocyprida Family Genus Species	Species	Animalia	Arthropoda	Crustacea	Ostracoda	Myodocopa	Superorder	Halocyprida	Family	Genus	nd			nd			Omnivore	Angel and John 2017		Suspension	Angel and John 2017	Broadcast	Cohen and Morin 1990		No	Cohen and Morin 1990			sequences	NG	Kiørboe 2013	1	Zooglider
Animalia Arthropoda Crustacea Ostracoda Myodocopa Superorder Halocyprida Halocyprididae		Animalia	Arthropoda	Crustacea	Ostracoda	Myodocopa	Superorder	Halocyprida	Halocyprididae		nd			nd			Omnivore	Angel and John 2017		Suspension	Angel and John 2017	Broadcast	Cohen and Morin 1990		No	Cohen and Morin 1990			sequences	NG	Kiørboe 2013	1	Zooglider
Animalia Arthropoda Crustacea Ostracoda Myodocopa Superorder Halocyprida Halocyprididae Alacia Alacia alata	Alacia alata	Animalia	Arthropoda	Crustacea	Ostracoda	Myodocopa	Superorder	Halocyprida	Halocyprididae	Alacia	NA			NA			Omnivore	Angel and John 2017		Suspension	Angel and John 2017	Broadcast	Cohen and Morin 1990		No	Cohen and Morin 1990			sequences	NG	Kiørboe 2013	1	Zooglider
Animalia Arthropoda Crustacea Ostracoda Myodocopa Superorder Halocyprida Halocyprididae Archiconchoecia Archiconchoecia striata	Archiconchoecia striata	Animalia	Arthropoda	Crustacea	Ostracoda	Myodocopa	Superorder	Halocyprida	Halocyprididae	Archiconchoecia	0.5	Deevey 1968	mm	0.6	Deevey 1968	mm	Omnivore	Angel and John 2017		Suspension	Angel and John 2017	Broadcast	Cohen and Morin 1990		No	Cohen and Morin 1990			sequences	NG	Kiørboe 2013	1	Zooglider
Animalia Arthropoda Crustacea Ostracoda Myodocopa Superorder Halocyprida Halocyprididae Boroecia Boroecia maxima	Boroecia maxima	Animalia	Arthropoda	Crustacea	Ostracoda	Myodocopa	Superorder	Halocyprida	Halocyprididae	Boroecia	2.85	Chavtur and Keyser 2015	mm	3.6	Chavtur and Keyser 2015	mm	Omnivore	Angel and John 2017		Suspension	Angel and John 2017	Broadcast	Cohen and Morin 1990		No	Cohen and Morin 1990			sequences	NG	Kiørboe 2013	1	Zooglider
Animalia Arthropoda Crustacea Ostracoda Myodocopa Superorder Halocyprida Halocyprididae Clausoecia Clausoecia pusilla	Clausoecia pusilla	Animalia	Arthropoda	Crustacea	Ostracoda	Myodocopa	Superorder	Halocyprida	Halocyprididae	Clausoecia	NA			NA			Omnivore	Angel and John 2017		Suspension	Angel and John 2017	Broadcast	Cohen and Morin 1990		No	Cohen and Morin 1990			sequences	NG	Kiørboe 2013	1	Zooglider
Animalia Arthropoda Crustacea Ostracoda Myodocopa Superorder Halocyprida Halocyprididae Conchoecetta Conchoecetta acuminata	Conchoecetta acuminata	Animalia	Arthropoda	Crustacea	Ostracoda	Myodocopa	Superorder	Halocyprida	Halocyprididae	Conchoecetta	NA			NA			Omnivore	Angel and John 2017		Suspension	Angel and John 2017	Broadcast	Cohen and Morin 1990		No	Cohen and Morin 1990			sequences	NG	Kiørboe 2013	1	Zooglider
Animalia Arthropoda Crustacea Ostracoda Myodocopa Superorder Halocyprida Halocyprididae Conchoecetta Conchoecetta giesbrechti	Conchoecetta giesbrechti	Animalia	Arthropoda	Crustacea	Ostracoda	Myodocopa	Superorder	Halocyprida	Halocyprididae	Conchoecetta	NA			NA			Omnivore	Angel and John 2017		Suspension	Angel and John 2017	Broadcast	Cohen and Morin 1990		No	Cohen and Morin 1990			sequences	NG	Kiørboe 2013	1	Zooglider
Animalia Arthropoda Crustacea Ostracoda Myodocopa Superorder Halocyprida Halocyprididae Conchoecia Conchoecia magna	Conchoecia magna	Animalia	Arthropoda	Crustacea	Ostracoda	Myodocopa	Superorder	Halocyprida	Halocyprididae	Conchoecia	1.5	PIC	mm	2.2	PIC	mm	Omnivore	Angel and John 2017		Suspension	Angel and John 2017	Broadcast	Cohen and Morin 1990		No	Cohen and Morin 1990			sequences	NG	Kiørboe 2013	1	Zooglider
Animalia Arthropoda Crustacea Ostracoda Myodocopa Superorder Halocyprida Halocyprididae Conchoecilla Conchoecilla daphnoides	Conchoecilla daphnoides	Animalia	Arthropoda	Crustacea	Ostracoda	Myodocopa	Superorder	Halocyprida	Halocyprididae	Conchoecilla	2.3	PIC	mm	5.9	PIC	mm	Omnivore	Angel and John 2017		Suspension	Angel and John 2017	Broadcast	Cohen and Morin 1990		No	Cohen and Morin 1990			sequences	NG	Kiørboe 2013	1	Zooglider
Animalia Arthropoda Crustacea Ostracoda Myodocopa Superorder Halocyprida Halocyprididae Conchoecissa Conchoecissa ametra	Conchoecissa ametra	Animalia	Arthropoda	Crustacea	Ostracoda	Myodocopa	Superorder	Halocyprida	Halocyprididae	Conchoecissa	3.9	PIC	mm	4.6	PIC	mm	Omnivore	Angel and John 2017		Suspension	Angel and John 2017	Broadcast	Cohen and Morin 1990		No	Cohen and Morin 1990			sequences	NG	Kiørboe 2013	1	Zooglider
Animalia Arthropoda Crustacea Ostracoda Myodocopa Superorder Halocyprida Halocyprididae Discoconchoecia		Animalia	Arthropoda	Crustacea	Ostracoda	Myodocopa	Superorder	Halocyprida	Halocyprididae	Discoconchoecia	nd			nd			Omnivore	Angel and John 2017		Suspension	Angel and John 2017	Broadcast	Cohen and Morin 1990		No	Cohen and Morin 1990			sequences	NG	Kiørboe 2013	1	Zooglider	yes
Animalia Arthropoda Crustacea Ostracoda Myodocopa Superorder Halocyprida Halocyprididae Discoconchoecia Discoconchoecia discophora	Discoconchoecia discophora	Animalia	Arthropoda	Crustacea	Ostracoda	Myodocopa	Superorder	Halocyprida	Halocyprididae	Discoconchoecia	NA			1.15	Deevey 1968	mm	Omnivore	Angel and John 2017		Suspension	Angel and John 2017	Broadcast	Cohen and Morin 1990		No	Cohen and Morin 1990			sequences	NG	Kiørboe 2013	1	Zooglider	yes
Animalia Arthropoda Crustacea Ostracoda Myodocopa Superorder Halocyprida Halocyprididae Discoconchoecia Discoconchoecia elegans	Discoconchoecia elegans	Animalia	Arthropoda	Crustacea	Ostracoda	Myodocopa	Superorder	Halocyprida	Halocyprididae	Discoconchoecia	1.15	Deevey 1968	mm	1.6	Deevey 1968	mm	Omnivore	Angel and John 2017		Suspension	Angel and John 2017	Broadcast	Cohen and Morin 1990		No	Cohen and Morin 1990			sequences	NG	Kiørboe 2013	1	Zooglider
Animalia Arthropoda Crustacea Ostracoda Myodocopa Superorder Halocyprida Halocyprididae Fellia Fellia cornuta	Fellia cornuta	Animalia	Arthropoda	Crustacea	Ostracoda	Myodocopa	Superorder	Halocyprida	Halocyprididae	Fellia	NA			NA			Omnivore	Angel and John 2017		Suspension	Angel and John 2017	Broadcast	Cohen and Morin 1990		No	Cohen and Morin 1990			sequences	NG	Kiørboe 2013	1	Zooglider
Animalia Arthropoda Crustacea Ostracoda Myodocopa Superorder Halocyprida Halocyprididae Gaussicia Gaussicia incisa	Gaussicia incisa	Animalia	Arthropoda	Crustacea	Ostracoda	Myodocopa	Superorder	Halocyprida	Halocyprididae	Gaussicia	NA			NA			Omnivore	Angel and John 2017		Suspension	Angel and John 2017	Broadcast	Cohen and Morin 1990		No	Cohen and Morin 1990			sequences	NG	Kiørboe 2013	1	Zooglider
Animalia Arthropoda Crustacea Ostracoda Myodocopa Superorder Halocyprida Halocyprididae Halocypris		Animalia	Arthropoda	Crustacea	Ostracoda	Myodocopa	Superorder	Halocyprida	Halocyprididae	Halocypris	nd			nd			Omnivore	Angel and John 2017		Suspension	Angel and John 2017	Broadcast	Cohen and Morin 1990		No	Cohen and Morin 1990			sequences	NG	Kiørboe 2013	1	Zooglider	yes
Animalia Arthropoda Crustacea Ostracoda Myodocopa Superorder Halocyprida Halocyprididae Halocypris Halocypris inflata	Halocypris inflata	Animalia	Arthropoda	Crustacea	Ostracoda	Myodocopa	Superorder	Halocyprida	Halocyprididae	Halocypris	1.1	Deevey 1968	mm	1.8	Deevey 1968	mm	Omnivore	Angel and John 2017		Suspension	Angel and John 2017	Broadcast	Cohen and Morin 1990		No	Cohen and Morin 1990			sequences	NG	Kiørboe 2013	1	Zooglider	yes
Animalia Arthropoda Crustacea Ostracoda Myodocopa Superorder Halocyprida Halocyprididae Hyalocoecia Hyalocoecia hyalophyllum	Hyalocoecia hyalophyllum	Animalia	Arthropoda	Crustacea	Ostracoda	Myodocopa	Superorder	Halocyprida	Halocyprididae	Hyalocoecia	NA			NA			Omnivore	Angel and John 2017		Suspension	Angel and John 2017	Broadcast	Cohen and Morin 1990		No	Cohen and Morin 1990			sequences	NG	Kiørboe 2013	1	Zooglider
Animalia Arthropoda Crustacea Ostracoda Myodocopa Superorder Halocyprida Halocyprididae Macrochoecilla Macrochoecilla macrocheira	Macrochoecilla macrocheira	Animalia	Arthropoda	Crustacea	Ostracoda	Myodocopa	Superorder	Halocyprida	Halocyprididae	Macrochoecilla	NA			NA			Omnivore	Angel and John 2017		Suspension	Angel and John 2017	Broadcast	Cohen and Morin 1990		No	Cohen and Morin 1990			sequences	NG	Kiørboe 2013	1	Zooglider
Animalia Arthropoda Crustacea Ostracoda Myodocopa Superorder Halocyprida Halocyprididae Metaconchoecia		Animalia	Arthropoda	Crustacea	Ostracoda	Myodocopa	Superorder	Halocyprida	Halocyprididae	Metaconchoecia	nd			nd			Omnivore	Angel and John 2017		Suspension	Angel and John 2017	Broadcast	Cohen and Morin 1990		No	Cohen and Morin 1990			sequences	NG	Kiørboe 2013	1	Zooglider
Animalia Arthropoda Crustacea Ostracoda Myodocopa Superorder Halocyprida Halocyprididae Metaconchoecia Metaconchoecia acuta	Metaconchoecia acuta	Animalia	Arthropoda	Crustacea	Ostracoda	Myodocopa	Superorder	Halocyprida	Halocyprididae	Metaconchoecia	NA			NA			Omnivore	Angel and John 2017		Suspension	Angel and John 2017	Broadcast	Cohen and Morin 1990		No	Cohen and Morin 1990			sequences	NG	Kiørboe 2013	1	Zooglider	yes
Animalia Arthropoda Crustacea Ostracoda Myodocopa Superorder Halocyprida Halocyprididae Metaconchoecia Metaconchoecia inflata	Metaconchoecia inflata	Animalia	Arthropoda	Crustacea	Ostracoda	Myodocopa	Superorder	Halocyprida	Halocyprididae	Metaconchoecia	NA			NA			Omnivore	Angel and John 2017		Suspension	Angel and John 2017	Broadcast	Cohen and Morin 1990		No	Cohen and Morin 1990			sequences	NG	Kiørboe 2013	1	Zooglider
Animalia Arthropoda Crustacea Ostracoda Myodocopa Superorder Halocyprida Halocyprididae Metaconchoecia Metaconchoecia skogsbergi	Metaconchoecia skogsbergi	Animalia	Arthropoda	Crustacea	Ostracoda	Myodocopa	Superorder	Halocyprida	Halocyprididae	Metaconchoecia	1	Deevey 1968	mm	1.6	Deevey 1968	mm	Omnivore	Angel and John 2017		Suspension	Angel and John 2017	Broadcast	Cohen and Morin 1990		No	Cohen and Morin 1990			sequences	NG	Kiørboe 2013	1	Zooglider
Animalia Arthropoda Crustacea Ostracoda Myodocopa Superorder Halocyprida Halocyprididae Mikroconchoecia Mikroconchoecia curta	Mikroconchoecia curta	Animalia	Arthropoda	Crustacea	Ostracoda	Myodocopa	Superorder	Halocyprida	Halocyprididae	Mikroconchoecia	0.7	Deevey 1968	mm	0.95	Deevey 1968	mm	Omnivore	Angel and John 2017		Suspension	Angel and John 2017	Broadcast	Cohen and Morin 1990		No	Cohen and Morin 1990			sequences	NG	Kiørboe 2013	1	Zooglider
Animalia Arthropoda Crustacea Ostracoda Myodocopa Superorder Halocyprida Halocyprididae Mikroconchoecia Mikroconchoecia stigmatica	Mikroconchoecia stigmatica	Animalia	Arthropoda	Crustacea	Ostracoda	Myodocopa	Superorder	Halocyprida	Halocyprididae	Mikroconchoecia	NA			NA			Omnivore	Angel and John 2017		Suspension	Angel and John 2017	Broadcast	Cohen and Morin 1990		No	Cohen and Morin 1990			sequences	NG	Kiørboe 2013	1	Zooglider
Animalia Arthropoda Crustacea Ostracoda Myodocopa Superorder Halocyprida Halocyprididae Mollicia		Animalia	Arthropoda	Crustacea	Ostracoda	Myodocopa	Superorder	Halocyprida	Halocyprididae	Mollicia	nd			nd			Omnivore	Angel and John 2017		Suspension	Angel and John 2017	Broadcast	Cohen and Morin 1990		No	Cohen and Morin 1990			sequences	NG	Kiørboe 2013	1	Zooglider	yes
Animalia Arthropoda Crustacea Ostracoda Myodocopa Superorder Halocyprida Halocyprididae Mollicia Mollicia kampta	Mollicia kampta	Animalia	Arthropoda	Crustacea	Ostracoda	Myodocopa	Superorder	Halocyprida	Halocyprididae	Mollicia	2.9	Deevey 1968	mm	3.3	Deevey 1968	mm	Omnivore	Angel and John 2017		Suspension	Angel and John 2017	Broadcast	Cohen and Morin 1990		No	Cohen and Morin 1990			sequences	NG	Kiørboe 2013	1	Zooglider	yes
Animalia Arthropoda Crustacea Ostracoda Myodocopa Superorder Halocyprida Halocyprididae Mollicia Mollicia tyloda	Mollicia tyloda	Animalia	Arthropoda	Crustacea	Ostracoda	Myodocopa	Superorder	Halocyprida	Halocyprididae	Mollicia	nd			nd			Omnivore	Angel and John 2017		Suspension	Angel and John 2017	Broadcast	Cohen and Morin 1990		No	Cohen and Morin 1990			sequences	NG	Kiørboe 2013	1	Zooglider
Animalia Arthropoda Crustacea Ostracoda Myodocopa Superorder Halocyprida Halocyprididae Orthoconchoecia Orthoconchoecia bispinosa	Orthoconchoecia bispinosa	Animalia	Arthropoda	Crustacea	Ostracoda	Myodocopa	Superorder	Halocyprida	Halocyprididae	Orthoconchoecia	1.5	Deevey 1968	mm	1.95	Deevey 1968	mm	Omnivore	Angel and John 2017		Suspension	Angel and John 2017	Broadcast	Cohen and Morin 1990		No	Cohen and Morin 1990			sequences	NG	Kiørboe 2013	1	Zooglider
Animalia Arthropoda Crustacea Ostracoda Myodocopa Superorder Halocyprida Halocyprididae Orthoconchoecia Orthoconchoecia secernenda	Orthoconchoecia secernenda	Animalia	Arthropoda	Crustacea	Ostracoda	Myodocopa	Superorder	Halocyprida	Halocyprididae	Orthoconchoecia	nd			nd			Omnivore	Angel and John 2017		Suspension	Angel and John 2017	Broadcast	Cohen and Morin 1990		No	Cohen and Morin 1990			sequences	NG	Kiørboe 2013	1	Zooglider
Animalia Arthropoda Crustacea Ostracoda Myodocopa Superorder Halocyprida Halocyprididae Paraconchoecia		Animalia	Arthropoda	Crustacea	Ostracoda	Myodocopa	Superorder	Halocyprida	Halocyprididae	Paraconchoecia	nd			nd			Omnivore	Angel and John 2017		Suspension	Angel and John 2017	Broadcast	Cohen and Morin 1990		No	Cohen and Morin 1990			sequences	NG	Kiørboe 2013	1	Zooglider	yes
Animalia Arthropoda Crustacea Ostracoda Myodocopa Superorder Halocyprida Halocyprididae Paraconchoecia Paraconchoecia aequiseta	Paraconchoecia aequiseta	Animalia	Arthropoda	Crustacea	Ostracoda	Myodocopa	Superorder	Halocyprida	Halocyprididae	Paraconchoecia	3.1	Deevey 1968	mm	3.3	Deevey 1968	mm	Omnivore	Angel and John 2017		Suspension	Angel and John 2017	Broadcast	Cohen and Morin 1990		No	Cohen and Morin 1990			sequences	NG	Kiørboe 2013	1	Zooglider	yes
Animalia Arthropoda Crustacea Ostracoda Myodocopa Superorder Halocyprida Halocyprididae Paraconchoecia Paraconchoecia allotherium	Paraconchoecia allotherium	Animalia	Arthropoda	Crustacea	Ostracoda	Myodocopa	Superorder	Halocyprida	Halocyprididae	Paraconchoecia	NA			NA			Omnivore	Angel and John 2017		Suspension	Angel and John 2017	Broadcast	Cohen and Morin 1990		No	Cohen and Morin 1990			sequences	NG	Kiørboe 2013	1	Zooglider
Animalia Arthropoda Crustacea Ostracoda Myodocopa Superorder Halocyprida Halocyprididae Paraconchoecia Paraconchoecia oblonga	Paraconchoecia oblonga	Animalia	Arthropoda	Crustacea	Ostracoda	Myodocopa	Superorder	Halocyprida	Halocyprididae	Paraconchoecia	1.4	Deevey 1968	mm	1.8	Deevey 1968	mm	Omnivore	Angel and John 2017		Suspension	Angel and John 2017	Broadcast	Cohen and Morin 1990		No	Cohen and Morin 1990			sequences	NG	Kiørboe 2013	1	Zooglider	yes
Animalia Arthropoda Crustacea Ostracoda Myodocopa Superorder Halocyprida Halocyprididae Paramollicia		Animalia	Arthropoda	Crustacea	Ostracoda	Myodocopa	Superorder	Halocyprida	Halocyprididae	Paramollicia	nd			nd			Omnivore	Angel and John 2017		Suspension	Angel and John 2017	Broadcast	Cohen and Morin 1990		No	Cohen and Morin 1990			sequences	NG	Kiørboe 2013	1	Zooglider
Animalia Arthropoda Crustacea Ostracoda Myodocopa Superorder Halocyprida Halocyprididae Paramollicia Paramollicia dichotoma	Paramollicia dichotoma	Animalia	Arthropoda	Crustacea	Ostracoda	Myodocopa	Superorder	Halocyprida	Halocyprididae	Paramollicia	2.25	Deevey 1968	mm	2.35	Deevey 1968	mm	Omnivore	Angel and John 2017		Suspension	Angel and John 2017	Broadcast	Cohen and Morin 1990		No	Cohen and Morin 1990			sequences	NG	Kiørboe 2013	1	Zooglider
Animalia Arthropoda Crustacea Ostracoda Myodocopa Superorder Halocyprida Halocyprididae Paramollicia Paramollicia major	Paramollicia major	Animalia	Arthropoda	Crustacea	Ostracoda	Myodocopa	Superorder	Halocyprida	Halocyprididae	Paramollicia	NA			NA			Omnivore	Angel and John 2017		Suspension	Angel and John 2017	Broadcast	Cohen and Morin 1990		No	Cohen and Morin 1990			sequences	NG	Kiørboe 2013	1	Zooglider	yes
Animalia Arthropoda Crustacea Ostracoda Myodocopa Superorder Halocyprida Halocyprididae Parthenoecia		Animalia	Arthropoda	Crustacea	Ostracoda	Myodocopa	Superorder	Halocyprida	Halocyprididae	Parthenoecia	nd			nd			Omnivore	Angel and John 2017		Suspension	Angel and John 2017	Broadcast	Cohen and Morin 1990		No	Cohen and Morin 1990			sequences	NG	Kiørboe 2013	1	Zooglider	yes
Animalia Arthropoda Crustacea Ostracoda Myodocopa Superorder Halocyprida Halocyprididae Parthenoecia Parthenoecia parthenoda	Parthenoecia parthenoda	Animalia	Arthropoda	Crustacea	Ostracoda	Myodocopa	Superorder	Halocyprida	Halocyprididae	Parthenoecia	1.5	Deevey 1968	mm	1.8	Deevey 1968	mm	Omnivore	Angel and John 2017		Suspension	Angel and John 2017	Broadcast	Cohen and Morin 1990		No	Cohen and Morin 1990			sequences	NG	Kiørboe 2013	1	Zooglider	yes
Animalia Arthropoda Crustacea Ostracoda Myodocopa Superorder Halocyprida Halocyprididae Porroecia Porroecia spinirostris	Porroecia spinirostris	Animalia	Arthropoda	Crustacea	Ostracoda	Myodocopa	Superorder	Halocyprida	Halocyprididae	Porroecia	nd			nd			Omnivore	Angel and John 2017		Suspension	Angel and John 2017	Broadcast	Cohen and Morin 1990		No	Cohen and Morin 1990			sequences	NG	Kiørboe 2013	1	Zooglider
Animalia Arthropoda Crustacea Ostracoda Myodocopa Superorder Halocyprida Halocyprididae Proceroecia		Animalia	Arthropoda	Crustacea	Ostracoda	Myodocopa	Superorder	Halocyprida	Halocyprididae	Proceroecia	nd			nd			Omnivore	Angel and John 2017		Suspension	Angel and John 2017	Broadcast	Cohen and Morin 1990		No	Cohen and Morin 1990			sequences	NG	Kiørboe 2013	1	Zooglider
Animalia Arthropoda Crustacea Ostracoda Myodocopa Superorder Halocyprida Halocyprididae Proceroecia Proceroecia brachyaskos	Proceroecia brachyaskos	Animalia	Arthropoda	Crustacea	Ostracoda	Myodocopa	Superorder	Halocyprida	Halocyprididae	Proceroecia	1.2	Deevey 1968	mm	1.6	Deevey 1968	mm	Omnivore	Angel and John 2017		Suspension	Angel and John 2017	Broadcast	Cohen and Morin 1990		No	Cohen and Morin 1990			sequences	NG	Kiørboe 2013	1	Zooglider
Animalia Arthropoda Crustacea Ostracoda Myodocopa Superorder Halocyprida Halocyprididae Proceroecia Proceroecia microprocera	Proceroecia microprocera	Animalia	Arthropoda	Crustacea	Ostracoda	Myodocopa	Superorder	Halocyprida	Halocyprididae	Proceroecia	NA			NA			Omnivore	Angel and John 2017		Suspension	Angel and John 2017	Broadcast	Cohen and Morin 1990		No	Cohen and Morin 1990			sequences	NG	Kiørboe 2013	1	Zooglider	yes
Animalia Bryozoa Subphylum Gymnolaemata Subclass Superorder Cheilostomatida Membraniporidae Membranipora		Animalia	Bryozoa	Subphylum	Gymnolaemata	Subclass	Superorder	Cheilostomatida	Membraniporidae	Membranipora	nd			nd			nd			nd		nd			nd				sequences	NG	Kiørboe 2013			yes
Animalia Bryozoa Subphylum Gymnolaemata Subclass Superorder Cheilostomatida Membraniporidae Membranipora Membranipora membranacea	Membranipora membranacea	Animalia	Bryozoa	Subphylum	Gymnolaemata	Subclass	Superorder	Cheilostomatida	Membraniporidae	Membranipora	NA			NA			NA			NA		Broadcast	Bibermair et al. 2021		Yes	Bibermair et al. 2021			sequences	I	Kiørboe 2013		Zooglider	yes
Animalia Chaetognatha Subphylum Sagittoidea Subclass Superorder Aphragmophora Sagittidae Caecosagitta Caecosagitta macrocephala	Caecosagitta macrocephala	Animalia	Chaetognatha	Subphylum	Sagittoidea	Subclass	Superorder	Aphragmophora	Sagittidae	Caecosagitta	NA			21	Kasatkina 2003	mm	Carnivore	van Couwelaar 2003		Ambush	Barnes 1984	Broadcast	Alvarino 1992		No	Alvarino 1992			sequences	I	Kiørboe 2013	3	Zooglider
Animalia Chaetognatha Subphylum Sagittoidea Subclass Superorder Aphragmophora Sagittidae Flaccisagitta Flaccisagitta hexaptera	Flaccisagitta hexaptera	Animalia	Chaetognatha	Subphylum	Sagittoidea	Subclass	Superorder	Aphragmophora	Sagittidae	Flaccisagitta	NA			41	GÜREŞEN, S.O. and GÖNÜLAL, O., 2018	mm	Carnivore	van Couwelaar 2003		Ambush	Barnes 1984	Broadcast	Alvarino 1992		No	Alvarino 1992			sequences	I	Kiørboe 2013	3	Zooglider
Animalia Chaetognatha Subphylum Sagittoidea Subclass Superorder Aphragmophora Sagittidae Genus Species	Species	Animalia	Chaetognatha	Subphylum	Sagittoidea	Subclass	Superorder	Aphragmophora	Sagittidae	Genus	nd			nd			Carnivore	van Couwelaar 2003		Ambush	Barnes 1984	Broadcast	Alvarino 1992		No	Alvarino 1992			sequences	I	Kiørboe 2013	3	Zooglider
Animalia Chaetognatha Subphylum Sagittoidea Subclass Superorder Aphragmophora Sagittidae Pseudosagitta Pseudosagitta lyra	Pseudosagitta lyra	Animalia	Chaetognatha	Subphylum	Sagittoidea	Subclass	Superorder	Aphragmophora	Sagittidae	Pseudosagitta	NA			42	van Couwelaar 2003		Carnivore	van Couwelaar 2003		Ambush	Barnes 1984	Broadcast	Alvarino 1992		No	Alvarino 1992			sequences	I	Kiørboe 2013	3	Zooglider
Animalia Chaetognatha Subphylum Sagittoidea Subclass Superorder Aphragmophora Sagittidae Pseudosagitta Pseudosagitta maxima	Pseudosagitta maxima	Animalia	Chaetognatha	Subphylum	Sagittoidea	Subclass	Superorder	Aphragmophora	Sagittidae	Pseudosagitta	NA			90	Boltovsky 1999	mm	Carnivore	van Couwelaar 2003		Ambush	Barnes 1984	Broadcast	Alvarino 1992		No	Alvarino 1992			sequences	I	Kiørboe 2013	3	Zooglider
Animalia Chaetognatha Subphylum Sagittoidea Subclass Superorder Phragmophora Eukrohniidae Eukrohnia		Animalia	Chaetognatha	Subphylum	Sagittoidea	Subclass	Superorder	Phragmophora	Eukrohniidae	Eukrohnia	nd			nd			Carnivore	van Couwelaar 2003		Ambush	Barnes 1984	Broadcast	Alvarino 1992		No	Alvarino 1992			sequences	I	Kiørboe 2013	3	Zooglider	yes
Animalia Chaetognatha Subphylum Sagittoidea Subclass Superorder Phragmophora Eukrohniidae Eukrohnia Eukrohnia hamata	Eukrohnia hamata	Animalia	Chaetognatha	Subphylum	Sagittoidea	Subclass	Superorder	Phragmophora	Eukrohniidae	Eukrohnia	NA			41	Kosobokova and Hopcroft 2021	mm	Carnivore	van Couwelaar 2003		Ambush	Barnes 1984	Broadcast	Alvarino 1992		No	Alvarino 1992			sequences	I	Kiørboe 2013	3	Zooglider
Animalia Chaetognatha Subphylum Sagittoidea Subclass Superorder Phragmophora Eukrohniidae Eukrohnia Eukrohnia macroneura	Eukrohnia macroneura	Animalia	Chaetognatha	Subphylum	Sagittoidea	Subclass	Superorder	Phragmophora	Eukrohniidae	Eukrohnia	NA			14	Casanova 1991	mm	Carnivore	van Couwelaar 2003		Ambush	Barnes 1984	Broadcast	Alvarino 1992		No	Alvarino 1992			sequences	I	Kiørboe 2013	3	Zooglider	yes
Animalia Chordata Tunicata Appendicularia Subclass Superorder Copelata Oikopleuridae Bathochordaeus Bathochordaeus charon	Bathochordaeus charon	Animalia	Chordata	Tunicata	Appendicularia	Subclass	Superorder	Copelata	Oikopleuridae	Bathochordaeus	NA			25	Wrobel and Mills 1998	mm	Omnivore	Bone 1998		Suspension	Bone 1998	Broadcast	Bone 1998		No	Bone 1998			sequences	G	Kiørboe 2013	4	Zooglider
Animalia Chordata Tunicata Appendicularia Subclass Superorder Copelata Oikopleuridae Oikopleura		Animalia	Chordata	Tunicata	Appendicularia	Subclass	Superorder	Copelata	Oikopleuridae	Oikopleura	nd			nd			Omnivore	Bone 1998		Suspension	Bone 1998	Broadcast	Bone 1998		No	Bone 1998			sequences	G	Kiørboe 2013	4	Zooglider
Animalia Chordata Tunicata Appendicularia Subclass Superorder Copelata Oikopleuridae Oikopleura Oikopleura Coecaria longicauda	Oikopleura Coecaria longicauda	Animalia	Chordata	Tunicata	Appendicularia	Subclass	Superorder	Copelata	Oikopleuridae	Oikopleura	NA			1	Wrobel and Mills 1998	mm	Omnivore	Bone 1998		Suspension	Bone 1998	Broadcast	Bone 1998		No	Bone 1998			sequences	G	Kiørboe 2013	4	Zooglider
Animalia Chordata Tunicata Appendicularia Subclass Superorder Copelata Oikopleuridae Oikopleura Oikopleura Vexillaria labradoriensis	Oikopleura Vexillaria labradoriensis	Animalia	Chordata	Tunicata	Appendicularia	Subclass	Superorder	Copelata	Oikopleuridae	Oikopleura	2	Wrobel and Mills 1998	mm	2.5	Wrobel and Mills 1998	mm	Omnivore	Bone 1998		Suspension	Bone 1998	Broadcast	Bone 1998		No	Bone 1998			sequences	G	Kiørboe 2013	4	Zooglider
Animalia Chordata Tunicata Ascidiacea Subclass Superorder		Animalia	Chordata	Tunicata	Ascidiacea	Subclass	Superorder				nd			nd			Omnivore	Bone 1998		Suspension	Bone 1998	Broadcast	Bone 1998		No	Bone 1998			sequences	G	Kiørboe 2013	4	Zooglider
Animalia Chordata Tunicata Ascidiacea Subclass Superorder Aplousobranchia		Animalia	Chordata	Tunicata	Ascidiacea	Subclass	Superorder	Aplousobranchia			nd			nd			Omnivore	Bone 1998		Suspension	Bone 1998	Broadcast	Bone 1998		No	Bone 1998			sequences	G	Kiørboe 2013	4	Zooglider
Animalia Chordata Tunicata Ascidiacea Subclass Superorder Aplousobranchia Didemnidae Lissoclinum		Animalia	Chordata	Tunicata	Ascidiacea	Subclass	Superorder	Aplousobranchia	Didemnidae	Lissoclinum	nd			nd			Omnivore	Bone 1998		Suspension	Bone 1998	Broadcast	Bone 1998		No	Bone 1998			sequences	G	Kiørboe 2013	4	Zooglider	yes
Animalia Chordata Tunicata Ascidiacea Subclass Superorder Aplousobranchia Didemnidae Lissoclinum Lissoclinum verrilli	Lissoclinum verrilli	Animalia	Chordata	Tunicata	Ascidiacea	Subclass	Superorder	Aplousobranchia	Didemnidae	Lissoclinum	NA			NA			NA			NA		Broadcast	Bone 1998		Yes	Bone 1998			sequences	G	Kiørboe 2013	4	Zooglider	yes
Animalia Chordata Tunicata Ascidiacea Subclass Superorder Phlebobranchia		Animalia	Chordata	Tunicata	Ascidiacea	Subclass	Superorder	Phlebobranchia			nd			nd			Omnivore	Bone 1998		Suspension	Bone 1998	Broadcast	Bone 1998		No	Bone 1998			sequences	G	Kiørboe 2013	4	Zooglider
Animalia Chordata Tunicata Ascidiacea Subclass Superorder Phlebobranchia Perophoridae Perophora Perophora sagamiensis	Perophora sagamiensis	Animalia	Chordata	Tunicata	Ascidiacea	Subclass	Superorder	Phlebobranchia	Perophoridae	Perophora	nd			nd			Omnivore	Bone 1998		Suspension	Bone 1998	Broadcast	Bone 1998		No	Bone 1998			sequences	G	Kiørboe 2013	4	Zooglider
Animalia Chordata Tunicata Thaliacea Subclass Superorder Doliolida Doliolidae		Animalia	Chordata	Tunicata	Thaliacea	Subclass	Superorder	Doliolida	Doliolidae		nd			nd			Omnivore	Bone 1998		Suspension	Bone 1998	Broadcast	Bone 1998		Yes	Bone 1998			sequences	G	Kiørboe 2013	4	Zooglider
Animalia Chordata Tunicata Thaliacea Subclass Superorder Doliolida Doliolidae Doliolum		Animalia	Chordata	Tunicata	Thaliacea	Subclass	Superorder	Doliolida	Doliolidae	Doliolum	nd			nd			Omnivore	Bone 1998		Suspension	Bone 1998	Broadcast	Bone 1998		No	Bone 1998			sequences	G	Kiørboe 2013	4	Zooglider
Animalia Chordata Tunicata Thaliacea Subclass Superorder Doliolida Doliolidae Doliolum Doliolum nationalis	Doliolum nationalis	Animalia	Chordata	Tunicata	Thaliacea	Subclass	Superorder	Doliolida	Doliolidae	Doliolum	NA			NA			Omnivore	Bone 1998		Suspension	Bone 1998	Broadcast	Bone 1998		Yes	Bone 1998			sequences	G	Kiørboe 2013	4	Zooglider
Animalia Chordata Tunicata Thaliacea Subclass Superorder Pyrosomatida Pyrosomatidae Pyrosoma Pyrosoma atlanticum	Pyrosoma atlanticum	Animalia	Chordata	Tunicata	Thaliacea	Subclass	Superorder	Pyrosomatida	Pyrosomatidae	Pyrosoma	nd			nd			Omnivore	Bone 1998		Suspension	Bone 1998	Broadcast	Bone 1998		No	Bone 1998			sequences	G	Kiørboe 2013	4	Zooglider
Animalia Chordata Tunicata Thaliacea Subclass Superorder Salpida Salpidae Cyclosalpa		Animalia	Chordata	Tunicata	Thaliacea	Subclass	Superorder	Salpida	Salpidae	Cyclosalpa	nd			nd			Omnivore	Bone 1998		Suspension	Bone 1998	Broadcast	Bone 1998		Yes	Bone 1998			sequences	G	Kiørboe 2013	4	Zooglider
Animalia Chordata Tunicata Thaliacea Subclass Superorder Salpida Salpidae Cyclosalpa Cyclosalpa affinis	Cyclosalpa affinis	Animalia	Chordata	Tunicata	Thaliacea	Subclass	Superorder	Salpida	Salpidae	Cyclosalpa	NA			80	Wrobel and Mills 1998	mm (solitary)	Omnivore	Bone 1998		Suspension	Bone 1998	Broadcast	Bone 1998		Yes	Bone 1998			sequences	G	Kiørboe 2013	4	Zooglider
Animalia Chordata Tunicata Thaliacea Subclass Superorder Salpida Salpidae Salpa		Animalia	Chordata	Tunicata	Thaliacea	Subclass	Superorder	Salpida	Salpidae	Salpa	nd			nd			Omnivore	Bone 1998		Suspension	Bone 1998	Broadcast	Bone 1998		Yes	Bone 1998			sequences	G	Kiørboe 2013	4	Zooglider
Animalia Chordata Tunicata Thaliacea Subclass Superorder Salpida Salpidae Salpa Salpa fusiformis	Salpa fusiformis	Animalia	Chordata	Tunicata	Thaliacea	Subclass	Superorder	Salpida	Salpidae	Salpa	NA			50	Wrobel and Mills 1998	mm (solitary)	Omnivore	Bone 1998		Suspension	Bone 1998	Broadcast	Bone 1998		Yes	Bone 1998			sequences	G	Kiørboe 2013	4	Zooglider
Animalia Chordata Tunicata Thaliacea Subclass Superorder Salpida Salpidae Salpa Salpa fusiformis	Salpa fusiformis	Animalia	Chordata	Tunicata	Thaliacea	Subclass	Superorder	Salpida	Salpidae	Salpa	NA			50	Wrobel and Mills 1998	mm (solitary)	Omnivore	Bone 1998		Suspension	Bone 1998	Broadcast	Bone 1998		Yes	Bone 1998			sequences	G	Kiørboe 2013	4	Zooglider
Animalia Chordata Tunicata Thaliacea Subclass Superorder Salpida Salpidae Thetys Thetys vagina	Thetys vagina	Animalia	Chordata	Tunicata	Thaliacea	Subclass	Superorder	Salpida	Salpidae	Thetys	NA			330	Wrobel and Mills 1998	mm (solitary)	Omnivore	Bone 1998		Suspension	Bone 1998	Broadcast	Bone 1998		Yes	Bone 1998			sequences	G	Kiørboe 2013	4	Zooglider
Animalia Cnidaria Subphylum		Animalia	Cnidaria	Subphylum							nd			nd			nd			nd		Broadcast	Boero et al. 1992		nd	variable			sequences	G	Kiørboe 2013
Animalia Cnidaria Subphylum		Animalia	Cnidaria	Subphylum							nd			nd			nd			nd		Broadcast	Boero et al. 1992		nd	variable			sequences	G	Kiørboe 2013
Animalia Cnidaria Subphylum Anthozoa		Animalia	Cnidaria	Subphylum	Anthozoa						nd			nd			nd			nd		Broadcast	Boero et al. 1992		nd	variable			sequences	G	Kiørboe 2013
Animalia Cnidaria Subphylum Anthozoa		Animalia	Cnidaria	Subphylum	Anthozoa						nd			nd			nd			nd		Broadcast	Boero et al. 1992		nd	variable			sequences	G	Kiørboe 2013
Animalia Cnidaria Subphylum Anthozoa Hexacorallia Superorder		Animalia	Cnidaria	Subphylum	Anthozoa	Hexacorallia	Superorder				nd			nd			nd			nd		Broadcast	Boero et al. 1992		nd	variable			sequences	G	Kiørboe 2013
Animalia Cnidaria Subphylum Anthozoa Hexacorallia Superorder		Animalia	Cnidaria	Subphylum	Anthozoa	Hexacorallia	Superorder				nd			nd			nd			nd		Broadcast	Boero et al. 1992		nd	variable			sequences	G	Kiørboe 2013
Animalia Cnidaria Subphylum Anthozoa Hexacorallia Superorder Actiniaria		Animalia	Cnidaria	Subphylum	Anthozoa	Hexacorallia	Superorder	Actiniaria			nd			nd			nd			nd		Broadcast	Boero et al. 1992		nd	variable			sequences	G	Kiørboe 2013
Animalia Cnidaria Subphylum Anthozoa Hexacorallia Superorder Actiniaria		Animalia	Cnidaria	Subphylum	Anthozoa	Hexacorallia	Superorder	Actiniaria			nd			nd			nd			nd		Broadcast	Boero et al. 1992		nd	variable			sequences	G	Kiørboe 2013
Animalia Cnidaria Subphylum Anthozoa Hexacorallia Superorder Actiniaria Actiniidae		Animalia	Cnidaria	Subphylum	Anthozoa	Hexacorallia	Superorder	Actiniaria	Actiniidae		nd			nd			nd			nd		Broadcast	Boero et al. 1992		nd	variable			sequences	G	Kiørboe 2013
Animalia Cnidaria Subphylum Anthozoa Hexacorallia Superorder Actiniaria Actiniidae Macrodactyla		Animalia	Cnidaria	Subphylum	Anthozoa	Hexacorallia	Superorder	Actiniaria	Actiniidae	Macrodactyla	nd			nd			Carnivore	Schick 1991		Suspension	Schick 1991	nd			Yes	Schick 1991			sequences	G	Kiørboe 2013			yes
Animalia Cnidaria Subphylum Anthozoa Hexacorallia Superorder Actiniaria Actiniidae Macrodactyla Macrodactyla doreensis	Macrodactyla doreensis	Animalia	Cnidaria	Subphylum	Anthozoa	Hexacorallia	Superorder	Actiniaria	Actiniidae	Macrodactyla	NA			NA			Carnivore	Schick 1991		Suspension	Schick 1991	NA			Yes	Schick 1991			sequences	G	Kiørboe 2013			yes
Animalia Cnidaria Subphylum Anthozoa Hexacorallia Superorder Actiniaria Aiptasiidae Aiptasia		Animalia	Cnidaria	Subphylum	Anthozoa	Hexacorallia	Superorder	Actiniaria	Aiptasiidae	Aiptasia	nd			nd			Carnivore	Schick 1991		Suspension	Schick 1991	nd			Yes	Schick 1991			sequences	G	Kiørboe 2013			yes
Animalia Cnidaria Subphylum Anthozoa Hexacorallia Superorder Actiniaria Aiptasiidae Aiptasia Aiptasia mutabilis	Aiptasia mutabilis	Animalia	Cnidaria	Subphylum	Anthozoa	Hexacorallia	Superorder	Actiniaria	Aiptasiidae	Aiptasia	NA			NA			Carnivore	Schick 1991		Suspension	Schick 1991	NA			Yes	Schick 1991			sequences	G	Kiørboe 2013			yes
Animalia Cnidaria Subphylum Anthozoa Hexacorallia Superorder Actiniaria Amphianthidae Stephanauge		Animalia	Cnidaria	Subphylum	Anthozoa	Hexacorallia	Superorder	Actiniaria	Amphianthidae	Stephanauge	nd			nd			Carnivore	Schick 1991		Suspension	Schick 1991	nd			Yes	Schick 1991			sequences	G	Kiørboe 2013			yes
Animalia Cnidaria Subphylum Anthozoa Hexacorallia Superorder Actiniaria Amphianthidae Stephanauge Stephanauge nexilis	Stephanauge nexilis	Animalia	Cnidaria	Subphylum	Anthozoa	Hexacorallia	Superorder	Actiniaria	Amphianthidae	Stephanauge	NA			NA			Carnivore	Schick 1991		Suspension	Schick 1991	NA			Yes	Schick 1991			sequences	G	Kiørboe 2013			yes
Animalia Cnidaria Subphylum Anthozoa Hexacorallia Superorder Actiniaria Edwardsiidae		Animalia	Cnidaria	Subphylum	Anthozoa	Hexacorallia	Superorder	Actiniaria	Edwardsiidae		nd			nd			Carnivore	Schick 1991		nd		Broadcast	Boero et al. 1992		nd	variable			sequences	G	Kiørboe 2013
Animalia Cnidaria Subphylum Anthozoa Hexacorallia Superorder Actiniaria Edwardsiidae Edwardsianthus		Animalia	Cnidaria	Subphylum	Anthozoa	Hexacorallia	Superorder	Actiniaria	Edwardsiidae	Edwardsianthus	nd			nd			Carnivore	Schick 1991		Suspension	Schick 1991	nd			Yes	Schick 1991			sequences	G	Kiørboe 2013			yes
Animalia Cnidaria Subphylum Anthozoa Hexacorallia Superorder Actiniaria Edwardsiidae Edwardsianthus Edwardsianthus gilbertensis	Edwardsianthus gilbertensis	Animalia	Cnidaria	Subphylum	Anthozoa	Hexacorallia	Superorder	Actiniaria	Edwardsiidae	Edwardsianthus	NA			NA			Carnivore	Schick 1991		Suspension	Schick 1991	NA			Yes	Schick 1991			sequences	G	Kiørboe 2013			yes
Animalia Cnidaria Subphylum Anthozoa Hexacorallia Superorder Actiniaria Hormathiidae Hormathia Hormathia digitata	Hormathia digitata	Animalia	Cnidaria	Subphylum	Anthozoa	Hexacorallia	Superorder	Actiniaria	Hormathiidae	Hormathia	nd			nd			Carnivore	Schick 1991		Suspension	Schick 1991	nd			Yes	Schick 1991			sequences	G	Kiørboe 2013
Animalia Cnidaria Subphylum Anthozoa Hexacorallia Superorder Actiniaria Metridiidae Metridium Metridium senile	Metridium senile	Animalia	Cnidaria	Subphylum	Anthozoa	Hexacorallia	Superorder	Actiniaria	Metridiidae	Metridium	nd			nd			Carnivore	Schick 1991		Suspension	Schick 1991	nd			Yes	Schick 1991			sequences	G	Kiørboe 2013
Animalia Cnidaria Subphylum Anthozoa Hexacorallia Superorder Scleractinia Acroporidae Isopora Isopora togianensis	Isopora togianensis	Animalia	Cnidaria	Subphylum	Anthozoa	Hexacorallia	Superorder	Scleractinia	Acroporidae	Isopora	NA			NA			NA			NA		NA			Yes	Daly et al. 2003			sequences	G	Kiørboe 2013
Animalia Cnidaria Subphylum Anthozoa Hexacorallia Superorder Zoantharia Epizoanthidae Epizoanthus		Animalia	Cnidaria	Subphylum	Anthozoa	Hexacorallia	Superorder	Zoantharia	Epizoanthidae	Epizoanthus	nd			nd			nd			nd		nd			Yes	Daly et al. 2003			sequences	G	Kiørboe 2013			yes
Animalia Cnidaria Subphylum Anthozoa Hexacorallia Superorder Zoantharia Epizoanthidae Epizoanthus		Animalia	Cnidaria	Subphylum	Anthozoa	Hexacorallia	Superorder	Zoantharia	Epizoanthidae	Epizoanthus	nd			nd			nd			nd		Broadcast	Boero et al. 1992		nd	variable			sequences	G	Kiørboe 2013
Animalia Cnidaria Subphylum Anthozoa Hexacorallia Superorder Zoantharia Epizoanthidae Epizoanthus Epizoanthus paguricola	Epizoanthus paguricola	Animalia	Cnidaria	Subphylum	Anthozoa	Hexacorallia	Superorder	Zoantharia	Epizoanthidae	Epizoanthus	NA			NA			NA			NA		NA			Yes	Daly et al. 2003			sequences	G	Kiørboe 2013			yes
Animalia Cnidaria Subphylum Anthozoa Octocorallia Superorder Alcyonacea		Animalia	Cnidaria	Subphylum	Anthozoa	Octocorallia	Superorder	Alcyonacea			nd			nd			nd			nd		nd			nd				sequences	G	Kiørboe 2013
Animalia Cnidaria Subphylum Hydrozoa		Animalia	Cnidaria	Subphylum	Hydrozoa						nd			nd			Carnivore			nd		Broadcast	Boero et al. 1992		nd	variable			sequences	G	Kiørboe 2013	4	Zooglider
Animalia Cnidaria Subphylum Hydrozoa Heterobranchia Superorder Siphonophorae Diphyidae Diphyes Diphyes dispar	Diphyes dispar	Animalia	Cnidaria	Subphylum	Hydrozoa	Heterobranchia	Superorder	Siphonophorae	Diphyidae	Diphyes	nd			nd			Carnivore	Hetherington et al. 2022		Ambush	Mapstone 2015	Broadcast	Mackie et al. 1988		Yes	Mackie et al. 1988			sequences	G	Kiørboe 2013	4	Zooglider
Animalia Cnidaria Subphylum Hydrozoa Hydroidolina Superorder		Animalia	Cnidaria	Subphylum	Hydrozoa	Hydroidolina	Superorder				nd			nd			Carnivore			nd		Broadcast	Boero et al. 1992		nd	variable			sequences	G	Kiørboe 2013	4	Zooglider
Animalia Cnidaria Subphylum Hydrozoa Hydroidolina Superorder		Animalia	Cnidaria	Subphylum	Hydrozoa	Hydroidolina	Superorder				nd			nd			Carnivore			nd		Broadcast	Boero et al. 1992		nd	variable			sequences	G	Kiørboe 2013	4	Zooglider
Animalia Cnidaria Subphylum Hydrozoa Hydroidolina Superorder Anthoathecata		Animalia	Cnidaria	Subphylum	Hydrozoa	Hydroidolina	Superorder	Anthoathecata			nd			nd			Carnivore	Larson et al. 1989		Cruise	Larson et al. 1989	Broadcast	Boero et al. 1992		Yes	Boero et al. 1992			sequences	G	Kiørboe 2013	4	Zooglider
Animalia Cnidaria Subphylum Hydrozoa Hydroidolina Superorder Anthoathecata Balellidae Balella Balella mirabilis	Balella mirabilis	Animalia	Cnidaria	Subphylum	Hydrozoa	Hydroidolina	Superorder	Anthoathecata	Balellidae	Balella	nd			nd			Carnivore	Larson et al. 1989		Cruise	Larson et al. 1989	Broadcast	Boero et al. 1992		Yes	Boero et al. 1992			sequences	G	Kiørboe 2013	4	Zooglider
Animalia Cnidaria Subphylum Hydrozoa Hydroidolina Superorder Anthoathecata Corymorphidae Corymorpha		Animalia	Cnidaria	Subphylum	Hydrozoa	Hydroidolina	Superorder	Anthoathecata	Corymorphidae	Corymorpha	nd			nd			Carnivore	Larson et al. 1989		Cruise	Larson et al. 1989	Broadcast	Boero et al. 1992		Yes	Boero et al. 1992			sequences	G	Kiørboe 2013	4	Zooglider
Animalia Cnidaria Subphylum Hydrozoa Hydroidolina Superorder Anthoathecata Corynidae Sarsia		Animalia	Cnidaria	Subphylum	Hydrozoa	Hydroidolina	Superorder	Anthoathecata	Corynidae	Sarsia	nd			nd			Carnivore	Larson et al. 1989		Cruise	Larson et al. 1989	Broadcast	Boero et al. 1992		Yes	Boero et al. 1992			sequences	G	Kiørboe 2013	4	Zooglider
Animalia Cnidaria Subphylum Hydrozoa Hydroidolina Superorder Anthoathecata Corynidae Sarsia Sarsia bella	Sarsia bella	Animalia	Cnidaria	Subphylum	Hydrozoa	Hydroidolina	Superorder	Anthoathecata	Corynidae	Sarsia	NA			9	Brinckmann-Voss 2000	mm	Carnivore	Larson et al. 1989		Cruise	Larson et al. 1989	Broadcast	Boero et al. 1992		Yes	Boero et al. 1992			sequences	G	Kiørboe 2013	4	Zooglider
Animalia Cnidaria Subphylum Hydrozoa Hydroidolina Superorder Anthoathecata Corynidae Stauridiosarsia Stauridiosarsia producta	Stauridiosarsia producta	Animalia	Cnidaria	Subphylum	Hydrozoa	Hydroidolina	Superorder	Anthoathecata	Corynidae	Stauridiosarsia	nd			nd			Carnivore	Larson et al. 1989		Cruise	Larson et al. 1989	Broadcast	Boero et al. 1992		Yes	Boero et al. 1992			sequences	G	Kiørboe 2013	4	Zooglider
Animalia Cnidaria Subphylum Hydrozoa Hydroidolina Superorder Anthoathecata Eudendriidae Eudendrium		Animalia	Cnidaria	Subphylum	Hydrozoa	Hydroidolina	Superorder	Anthoathecata	Eudendriidae	Eudendrium	nd			nd			Carnivore	Larson et al. 1989		Cruise	Larson et al. 1989	Broadcast	Boero et al. 1992		Yes	Boero et al. 1992			sequences	G	Kiørboe 2013	4	Zooglider	yes
Animalia Cnidaria Subphylum Hydrozoa Hydroidolina Superorder Anthoathecata Eudendriidae Eudendrium Eudendrium capillare	Eudendrium capillare	Animalia	Cnidaria	Subphylum	Hydrozoa	Hydroidolina	Superorder	Anthoathecata	Eudendriidae	Eudendrium	NA			30	Schuchert 2022		Carnivore	Larson et al. 1989		Cruise	Larson et al. 1989	Broadcast	Boero et al. 1992		Yes	Boero et al. 1992			sequences	G	Kiørboe 2013	4	Zooglider	yes
Animalia Cnidaria Subphylum Hydrozoa Hydroidolina Superorder Anthoathecata Pandeidae		Animalia	Cnidaria	Subphylum	Hydrozoa	Hydroidolina	Superorder	Anthoathecata	Pandeidae		nd			nd			Carnivore	Larson et al. 1989		Cruise	Larson et al. 1989	Broadcast	Boero et al. 1992		Yes	Boero et al. 1992			sequences	G	Kiørboe 2013	4	Zooglider
Animalia Cnidaria Subphylum Hydrozoa Hydroidolina Superorder Anthoathecata Pennariidae Pennaria		Animalia	Cnidaria	Subphylum	Hydrozoa	Hydroidolina	Superorder	Anthoathecata	Pennariidae	Pennaria	nd			nd			Carnivore	Larson et al. 1989		Cruise	Larson et al. 1989	Broadcast	Boero et al. 1992		Yes	Boero et al. 1992			sequences	G	Kiørboe 2013	4	Zooglider	yes
Animalia Cnidaria Subphylum Hydrozoa Hydroidolina Superorder Anthoathecata Pennariidae Pennaria Pennaria disticha	Pennaria disticha	Animalia	Cnidaria	Subphylum	Hydrozoa	Hydroidolina	Superorder	Anthoathecata	Pennariidae	Pennaria	NA			1.5	Kramp 1968	mm	Carnivore	Larson et al. 1989		Cruise	Larson et al. 1989	Broadcast	Boero et al. 1992		Yes	Boero et al. 1992			sequences	G	Kiørboe 2013	4	Zooglider	yes
Animalia Cnidaria Subphylum Hydrozoa Hydroidolina Superorder Anthoathecata Porpitidae Velella Velella velella	Velella velella	Animalia	Cnidaria	Subphylum	Hydrozoa	Hydroidolina	Superorder	Anthoathecata	Porpitidae	Velella	NA			NA			Carnivore	Larson et al. 1989		Cruise	Larson et al. 1989	Broadcast	Boero et al. 1992		Yes	Boero et al. 1992			sequences	G	Kiørboe 2013	4	Zooglider
Animalia Cnidaria Subphylum Hydrozoa Hydroidolina Superorder Leptothecata		Animalia	Cnidaria	Subphylum	Hydrozoa	Hydroidolina	Superorder	Leptothecata			nd			nd			Carnivore	Larson et al. 1989		Cruise	Larson et al. 1989	Broadcast	Boero et al. 1992		Yes	Boero et al. 1992			sequences	G	Kiørboe 2013	4	Zooglider
Animalia Cnidaria Subphylum Hydrozoa Hydroidolina Superorder Leptothecata Aglaopheniidae Lytocarpia Lytocarpia brevirostris	Lytocarpia brevirostris	Animalia	Cnidaria	Subphylum	Hydrozoa	Hydroidolina	Superorder	Leptothecata	Aglaopheniidae	Lytocarpia	nd			nd			Carnivore	Larson et al. 1989		Cruise	Larson et al. 1989	Broadcast	Boero et al. 1992		Yes	Boero et al. 1992			sequences	G	Kiørboe 2013	4	Zooglider
Animalia Cnidaria Subphylum Hydrozoa Hydroidolina Superorder Leptothecata Campanulariidae Campanularia		Animalia	Cnidaria	Subphylum	Hydrozoa	Hydroidolina	Superorder	Leptothecata	Campanulariidae	Campanularia	nd			nd			Carnivore	Larson et al. 1989		Cruise	Larson et al. 1989	Broadcast	Boero et al. 1992		Yes	Boero et al. 1992			sequences	G	Kiørboe 2013	4	Zooglider	yes
Animalia Cnidaria Subphylum Hydrozoa Hydroidolina Superorder Leptothecata Campanulariidae Campanularia Campanularia tulipifera	Campanularia tulipifera	Animalia	Cnidaria	Subphylum	Hydrozoa	Hydroidolina	Superorder	Leptothecata	Campanulariidae	Campanularia	NA			3.8	Thomson et al. 1889	mm	Carnivore	Larson et al. 1989		Cruise	Larson et al. 1989	Broadcast	Boero et al. 1992		Yes	Boero et al. 1992			sequences	G	Kiørboe 2013	4	Zooglider	yes
Animalia Cnidaria Subphylum Hydrozoa Hydroidolina Superorder Leptothecata Campanulariidae Obelia Obelia dichotoma	Obelia dichotoma	Animalia	Cnidaria	Subphylum	Hydrozoa	Hydroidolina	Superorder	Leptothecata	Campanulariidae	Obelia	NA			6	Kramp 1968	mm	Carnivore	Larson et al. 1989		Cruise	Larson et al. 1989	Broadcast	Boero et al. 1992		Yes	Boero et al. 1992			sequences	G	Kiørboe 2013	4	Zooglider
Animalia Cnidaria Subphylum Hydrozoa Hydroidolina Superorder Leptothecata Plumulariidae Plumularia Plumularia lagenifera	Plumularia lagenifera	Animalia	Cnidaria	Subphylum	Hydrozoa	Hydroidolina	Superorder	Leptothecata	Plumulariidae	Plumularia	nd			nd			Carnivore	Larson et al. 1989		Cruise	Larson et al. 1989	Broadcast	Boero et al. 1992		Yes	Boero et al. 1992			sequences	G	Kiørboe 2013	4	Zooglider
Animalia Cnidaria Subphylum Hydrozoa Hydroidolina Superorder Siphonophorae		Animalia	Cnidaria	Subphylum	Hydrozoa	Hydroidolina	Superorder	Siphonophorae			nd			nd			Carnivore	Hetherington et al. 2022		Ambush	Mapstone 2015	Broadcast	Mackie et al. 1988		Yes	Mackie et al. 1988			sequences	G	Kiørboe 2013	4	Zooglider
Animalia Cnidaria Subphylum Hydrozoa Hydroidolina Superorder Siphonophorae Abylidae Abylopsis Abylopsis eschscholtzii	Abylopsis eschscholtzii	Animalia	Cnidaria	Subphylum	Hydrozoa	Hydroidolina	Superorder	Siphonophorae	Abylidae	Abylopsis	NA			5.5	Schuchert 2022	mm (colony)	Carnivore	Hetherington et al. 2022		Ambush	Mapstone 2015	Broadcast	Mackie et al. 1988		Yes	Mackie et al. 1988			sequences	G	Kiørboe 2013	4	Zooglider
Animalia Cnidaria Subphylum Hydrozoa Hydroidolina Superorder Siphonophorae Abylidae Abylopsis Abylopsis tetragona	Abylopsis tetragona	Animalia	Cnidaria	Subphylum	Hydrozoa	Hydroidolina	Superorder	Siphonophorae	Abylidae	Abylopsis	NA			40	Schuchert 2022	mm (colony)	Carnivore	Hetherington et al. 2022		Ambush	Mapstone 2015	Broadcast	Mackie et al. 1988		Yes	Mackie et al. 1988			sequences	G	Kiørboe 2013	4	Zooglider
Animalia Cnidaria Subphylum Hydrozoa Hydroidolina Superorder Siphonophorae Abylidae Bassia Bassia bassensis	Bassia bassensis	Animalia	Cnidaria	Subphylum	Hydrozoa	Hydroidolina	Superorder	Siphonophorae	Abylidae	Bassia	NA			22	Schuchert 2022	mm (colony)	Carnivore	Hetherington et al. 2022		Ambush	Mapstone 2015	Broadcast	Mackie et al. 1988		Yes	Mackie et al. 1988			sequences	G	Kiørboe 2013	4	Zooglider
Animalia Cnidaria Subphylum Hydrozoa Hydroidolina Superorder Siphonophorae Agalmatidae Agalma		Animalia	Cnidaria	Subphylum	Hydrozoa	Hydroidolina	Superorder	Siphonophorae	Agalmatidae	Agalma	nd			nd			Carnivore	Hetherington et al. 2022		Ambush	Mapstone 2015	Broadcast	Mackie et al. 1988		Yes	Mackie et al. 1988			sequences	G	Kiørboe 2013	4	Zooglider
Animalia Cnidaria Subphylum Hydrozoa Hydroidolina Superorder Siphonophorae Agalmatidae Agalma Agalma elegans	Agalma elegans	Animalia	Cnidaria	Subphylum	Hydrozoa	Hydroidolina	Superorder	Siphonophorae	Agalmatidae	Agalma	NA			260	Schuchert 2022	mm (colony)	Carnivore	Hetherington et al. 2022		Ambush	Mapstone 2015	Broadcast	Mackie et al. 1988		Yes	Mackie et al. 1988			sequences	G	Kiørboe 2013	4	Zooglider
Animalia Cnidaria Subphylum Hydrozoa Hydroidolina Superorder Siphonophorae Agalmatidae Athorybia		Animalia	Cnidaria	Subphylum	Hydrozoa	Hydroidolina	Superorder	Siphonophorae	Agalmatidae	Athorybia	nd			nd			Carnivore	Hetherington et al. 2022		Ambush	Mapstone 2015	Broadcast	Mackie et al. 1988		Yes	Mackie et al. 1988			sequences	G	Kiørboe 2013	4	Zooglider	yes
Animalia Cnidaria Subphylum Hydrozoa Hydroidolina Superorder Siphonophorae Agalmatidae Athorybia Athorybia rosacea	Athorybia rosacea	Animalia	Cnidaria	Subphylum	Hydrozoa	Hydroidolina	Superorder	Siphonophorae	Agalmatidae	Athorybia	NA			NA			Carnivore	Hetherington et al. 2022		Ambush	Mapstone 2015	Broadcast	Mackie et al. 1988		Yes	Mackie et al. 1988			sequences	G	Kiørboe 2013	4	Zooglider	yes
Animalia Cnidaria Subphylum Hydrozoa Hydroidolina Superorder Siphonophorae Agalmatidae Halistemma Halistemma rubrum	Halistemma rubrum	Animalia	Cnidaria	Subphylum	Hydrozoa	Hydroidolina	Superorder	Siphonophorae	Agalmatidae	Halistemma	NA			120	Schuchert 2022	mm	Carnivore	Hetherington et al. 2022		Ambush	Mapstone 2015	Broadcast	Mackie et al. 1988		Yes	Mackie et al. 1988			sequences	G	Kiørboe 2013	4	Zooglider
Animalia Cnidaria Subphylum Hydrozoa Hydroidolina Superorder Siphonophorae Agalmatidae Marrus		Animalia	Cnidaria	Subphylum	Hydrozoa	Hydroidolina	Superorder	Siphonophorae	Agalmatidae	Marrus	nd			nd			Carnivore	Hetherington et al. 2022		Ambush	Mapstone 2015	Broadcast	Mackie et al. 1988		Yes	Mackie et al. 1988			sequences	G	Kiørboe 2013	4	Zooglider
Animalia Cnidaria Subphylum Hydrozoa Hydroidolina Superorder Siphonophorae Agalmatidae Marrus Marrus orthocanna	Marrus orthocanna	Animalia	Cnidaria	Subphylum	Hydrozoa	Hydroidolina	Superorder	Siphonophorae	Agalmatidae	Marrus	NA			450	Schuchert 2022	mm	Carnivore	Hetherington et al. 2022		Ambush	Mapstone 2015	Broadcast	Mackie et al. 1988		Yes	Mackie et al. 1988			sequences	G	Kiørboe 2013	4	Zooglider
Animalia Cnidaria Subphylum Hydrozoa Hydroidolina Superorder Siphonophorae Agalmatidae Nanomia		Animalia	Cnidaria	Subphylum	Hydrozoa	Hydroidolina	Superorder	Siphonophorae	Agalmatidae	Nanomia	nd			nd			Carnivore	Hetherington et al. 2022		Ambush	Mapstone 2015	Broadcast	Mackie et al. 1988		Yes	Mackie et al. 1988			sequences	G	Kiørboe 2013	4	Zooglider	yes
Animalia Cnidaria Subphylum Hydrozoa Hydroidolina Superorder Siphonophorae Agalmatidae Nanomia Nanomia bijuga	Nanomia bijuga	Animalia	Cnidaria	Subphylum	Hydrozoa	Hydroidolina	Superorder	Siphonophorae	Agalmatidae	Nanomia	NA			450	Schuchert 2022	mm	Carnivore	Hetherington et al. 2022		Ambush	Mapstone 2015	Broadcast	Mackie et al. 1988		Yes	Mackie et al. 1988			sequences	G	Kiørboe 2013	4	Zooglider
Animalia Cnidaria Subphylum Hydrozoa Hydroidolina Superorder Siphonophorae Agalmatidae Nanomia Nanomia cara	Nanomia cara	Animalia	Cnidaria	Subphylum	Hydrozoa	Hydroidolina	Superorder	Siphonophorae	Agalmatidae	Nanomia	NA			NA			Carnivore	Hetherington et al. 2022		Ambush	Mapstone 2015	Broadcast	Mackie et al. 1988		Yes	Mackie et al. 1988			sequences	G	Kiørboe 2013	4	Zooglider	yes
Animalia Cnidaria Subphylum Hydrozoa Hydroidolina Superorder Siphonophorae Apolemiidae Apolemia		Animalia	Cnidaria	Subphylum	Hydrozoa	Hydroidolina	Superorder	Siphonophorae	Apolemiidae	Apolemia	nd			nd			Carnivore	Hetherington et al. 2022		Ambush	Mapstone 2015	Broadcast	Mackie et al. 1988		Yes	Mackie et al. 1988			sequences	G	Kiørboe 2013	4	Zooglider
Animalia Cnidaria Subphylum Hydrozoa Hydroidolina Superorder Siphonophorae Apolemiidae Apolemia Apolemia lanosa	Apolemia lanosa	Animalia	Cnidaria	Subphylum	Hydrozoa	Hydroidolina	Superorder	Siphonophorae	Apolemiidae	Apolemia	NA			2000	Schuchert 2022	mm	Carnivore	Hetherington et al. 2022		Ambush	Mapstone 2015	Broadcast	Mackie et al. 1988		Yes	Mackie et al. 1988			sequences	G	Kiørboe 2013	4	Zooglider
Animalia Cnidaria Subphylum Hydrozoa Hydroidolina Superorder Siphonophorae Apolemiidae Apolemia Apolemia rubriversa	Apolemia rubriversa	Animalia	Cnidaria	Subphylum	Hydrozoa	Hydroidolina	Superorder	Siphonophorae	Apolemiidae	Apolemia	nd			nd			Carnivore	Hetherington et al. 2022		Ambush	Mapstone 2015	Broadcast	Mackie et al. 1988		Yes	Mackie et al. 1988			sequences	G	Kiørboe 2013	4	Zooglider
Animalia Cnidaria Subphylum Hydrozoa Hydroidolina Superorder Siphonophorae Clausophyidae Chuniphyes Chuniphyes moserae	Chuniphyes moserae	Animalia	Cnidaria	Subphylum	Hydrozoa	Hydroidolina	Superorder	Siphonophorae	Clausophyidae	Chuniphyes	NA			53	Schuchert 2022	mm	Carnivore	Hetherington et al. 2022		Ambush	Mapstone 2015	Broadcast	Mackie et al. 1988		Yes	Mackie et al. 1988			sequences	G	Kiørboe 2013	4	Zooglider
Animalia Cnidaria Subphylum Hydrozoa Hydroidolina Superorder Siphonophorae Clausophyidae Chuniphyes Chuniphyes multidentata	Chuniphyes multidentata	Animalia	Cnidaria	Subphylum	Hydrozoa	Hydroidolina	Superorder	Siphonophorae	Clausophyidae	Chuniphyes	NA			50	Schuchert 2022	mm	Carnivore	Hetherington et al. 2022		Ambush	Mapstone 2015	Broadcast	Mackie et al. 1988		Yes	Mackie et al. 1988			sequences	G	Kiørboe 2013	4	Zooglider
Animalia Cnidaria Subphylum Hydrozoa Hydroidolina Superorder Siphonophorae Diphyidae Chelophyes Chelophyes appendiculata	Chelophyes appendiculata	Animalia	Cnidaria	Subphylum	Hydrozoa	Hydroidolina	Superorder	Siphonophorae	Diphyidae	Chelophyes	NA			NA			Carnivore	Hetherington et al. 2022		Ambush	Mapstone 2015	Broadcast	Mackie et al. 1988		Yes	Mackie et al. 1988			sequences	G	Kiørboe 2013	4	Zooglider
Animalia Cnidaria Subphylum Hydrozoa Hydroidolina Superorder Siphonophorae Diphyidae Dimophyes		Animalia	Cnidaria	Subphylum	Hydrozoa	Hydroidolina	Superorder	Siphonophorae	Diphyidae	Dimophyes	nd			nd			Carnivore	Hetherington et al. 2022		Ambush	Mapstone 2015	Broadcast	Mackie et al. 1988		Yes	Mackie et al. 1988			sequences	G	Kiørboe 2013	4	Zooglider
Animalia Cnidaria Subphylum Hydrozoa Hydroidolina Superorder Siphonophorae Diphyidae Dimophyes Dimophyes arctica	Dimophyes arctica	Animalia	Cnidaria	Subphylum	Hydrozoa	Hydroidolina	Superorder	Siphonophorae	Diphyidae	Dimophyes	NA			7	Schuchert 2022	mm	Carnivore	Hetherington et al. 2022		Ambush	Mapstone 2015	Broadcast	Mackie et al. 1988		Yes	Mackie et al. 1988			sequences	G	Kiørboe 2013	4	Zooglider
Animalia Cnidaria Subphylum Hydrozoa Hydroidolina Superorder Siphonophorae Diphyidae Diphyes Diphyes bojani	Diphyes bojani	Animalia	Cnidaria	Subphylum	Hydrozoa	Hydroidolina	Superorder	Siphonophorae	Diphyidae	Diphyes	NA			20	Schuchert 2022	mm	Carnivore	Hetherington et al. 2022		Ambush	Mapstone 2015	Broadcast	Mackie et al. 1988		Yes	Mackie et al. 1988			sequences	G	Kiørboe 2013	4	Zooglider
Animalia Cnidaria Subphylum Hydrozoa Hydroidolina Superorder Siphonophorae Diphyidae Diphyes Diphyes dispar	Diphyes dispar	Animalia	Cnidaria	Subphylum	Hydrozoa	Hydroidolina	Superorder	Siphonophorae	Diphyidae	Diphyes	NA			47	Schuchert 2022	mm	Carnivore	Hetherington et al. 2022		Ambush	Mapstone 2015	Broadcast	Mackie et al. 1988		Yes	Mackie et al. 1988			sequences	G	Kiørboe 2013	4	Zooglider
Animalia Cnidaria Subphylum Hydrozoa Hydroidolina Superorder Siphonophorae Diphyidae Eudoxoides		Animalia	Cnidaria	Subphylum	Hydrozoa	Hydroidolina	Superorder	Siphonophorae	Diphyidae	Eudoxoides	nd			nd			Carnivore	Hetherington et al. 2022		Ambush	Mapstone 2015	Broadcast	Mackie et al. 1988		Yes	Mackie et al. 1988			sequences	G	Kiørboe 2013	4	Zooglider	yes
Animalia Cnidaria Subphylum Hydrozoa Hydroidolina Superorder Siphonophorae Diphyidae Eudoxoides Eudoxoides mitra	Eudoxoides mitra	Animalia	Cnidaria	Subphylum	Hydrozoa	Hydroidolina	Superorder	Siphonophorae	Diphyidae	Eudoxoides	NA			NA			Carnivore	Hetherington et al. 2022		Ambush	Mapstone 2015	Broadcast	Mackie et al. 1988		Yes	Mackie et al. 1988			sequences	G	Kiørboe 2013	4	Zooglider	yes
Animalia Cnidaria Subphylum Hydrozoa Hydroidolina Superorder Siphonophorae Diphyidae Eudoxoides Eudoxoides spiralis	Eudoxoides spiralis	Animalia	Cnidaria	Subphylum	Hydrozoa	Hydroidolina	Superorder	Siphonophorae	Diphyidae	Eudoxoides	NA			12	Schuchert 2022	mm	Carnivore	Hetherington et al. 2022		Ambush	Mapstone 2015	Broadcast	Mackie et al. 1988		Yes	Mackie et al. 1988			sequences	G	Kiørboe 2013	4	Zooglider
Animalia Cnidaria Subphylum Hydrozoa Hydroidolina Superorder Siphonophorae Diphyidae Lensia		Animalia	Cnidaria	Subphylum	Hydrozoa	Hydroidolina	Superorder	Siphonophorae	Diphyidae	Lensia	nd			nd			Carnivore	Hetherington et al. 2022		Ambush	Mapstone 2015	Broadcast	Mackie et al. 1988		Yes	Mackie et al. 1988			sequences	G	Kiørboe 2013	4	Zooglider
Animalia Cnidaria Subphylum Hydrozoa Hydroidolina Superorder Siphonophorae Diphyidae Lensia Lensia achilles	Lensia achilles	Animalia	Cnidaria	Subphylum	Hydrozoa	Hydroidolina	Superorder	Siphonophorae	Diphyidae	Lensia	NA			31	Schuchert 2022	mm	Carnivore	Hetherington et al. 2022		Ambush	Mapstone 2015	Broadcast	Mackie et al. 1988		Yes	Mackie et al. 1988			sequences	G	Kiørboe 2013	4	Zooglider
Animalia Cnidaria Subphylum Hydrozoa Hydroidolina Superorder Siphonophorae Diphyidae Lensia Lensia campanella	Lensia campanella	Animalia	Cnidaria	Subphylum	Hydrozoa	Hydroidolina	Superorder	Siphonophorae	Diphyidae	Lensia	NA			2.7	Nishiyama et al. 2016		Carnivore	Hetherington et al. 2022		Ambush	Mapstone 2015	Broadcast	Mackie et al. 1988		Yes	Mackie et al. 1988			sequences	G	Kiørboe 2013	4	Zooglider
Animalia Cnidaria Subphylum Hydrozoa Hydroidolina Superorder Siphonophorae Diphyidae Lensia Lensia conoidea	Lensia conoidea	Animalia	Cnidaria	Subphylum	Hydrozoa	Hydroidolina	Superorder	Siphonophorae	Diphyidae	Lensia	NA			50	Schuchert 2022	mm	Carnivore	Hetherington et al. 2022		Ambush	Mapstone 2015	Broadcast	Mackie et al. 1988		Yes	Mackie et al. 1988			sequences	G	Kiørboe 2013	4	Zooglider
Animalia Cnidaria Subphylum Hydrozoa Hydroidolina Superorder Siphonophorae Diphyidae Lensia Lensia fowleri	Lensia fowleri	Animalia	Cnidaria	Subphylum	Hydrozoa	Hydroidolina	Superorder	Siphonophorae	Diphyidae	Lensia	NA			NA			Carnivore	Hetherington et al. 2022		Ambush	Mapstone 2015	Broadcast	Mackie et al. 1988		Yes	Mackie et al. 1988			sequences	G	Kiørboe 2013	4	Zooglider	yes
Animalia Cnidaria Subphylum Hydrozoa Hydroidolina Superorder Siphonophorae Diphyidae Muggiaea Muggiaea atlantica	Muggiaea atlantica	Animalia	Cnidaria	Subphylum	Hydrozoa	Hydroidolina	Superorder	Siphonophorae	Diphyidae	Muggiaea	NA			11	PIC	mm	Carnivore	Hetherington et al. 2022		Ambush	Mapstone 2015	Broadcast	Mackie et al. 1988		Yes	Mackie et al. 1988			sequences	G	Kiørboe 2013	4	Zooglider
Animalia Cnidaria Subphylum Hydrozoa Hydroidolina Superorder Siphonophorae Erennidae Erenna		Animalia	Cnidaria	Subphylum	Hydrozoa	Hydroidolina	Superorder	Siphonophorae	Erennidae	Erenna	nd			nd			Carnivore	Hetherington et al. 2022		Ambush	Mapstone 2015	Broadcast	Mackie et al. 1988		Yes	Mackie et al. 1988			sequences	G	Kiørboe 2013	4	Zooglider
Animalia Cnidaria Subphylum Hydrozoa Hydroidolina Superorder Siphonophorae Forskaliidae Forskalia		Animalia	Cnidaria	Subphylum	Hydrozoa	Hydroidolina	Superorder	Siphonophorae	Forskaliidae	Forskalia	nd			nd			Carnivore	Hetherington et al. 2022		Ambush	Mapstone 2015	Broadcast	Mackie et al. 1988		Yes	Mackie et al. 1988			sequences	G	Kiørboe 2013	4	Zooglider	yes
Animalia Cnidaria Subphylum Hydrozoa Hydroidolina Superorder Siphonophorae Forskaliidae Forskalia Forskalia asymmetrica	Forskalia asymmetrica	Animalia	Cnidaria	Subphylum	Hydrozoa	Hydroidolina	Superorder	Siphonophorae	Forskaliidae	Forskalia	NA			NA			Carnivore	Hetherington et al. 2022		Ambush	Mapstone 2015	Broadcast	Mackie et al. 1988		Yes	Mackie et al. 1988			sequences	G	Kiørboe 2013	4	Zooglider	yes
Animalia Cnidaria Subphylum Hydrozoa Hydroidolina Superorder Siphonophorae Forskaliidae Forskalia Forskalia tholoides	Forskalia tholoides	Animalia	Cnidaria	Subphylum	Hydrozoa	Hydroidolina	Superorder	Siphonophorae	Forskaliidae	Forskalia	nd			nd			Carnivore	Hetherington et al. 2022		Ambush	Mapstone 2015	Broadcast	Mackie et al. 1988		Yes	Mackie et al. 1988			sequences	G	Kiørboe 2013	4	Zooglider
Animalia Cnidaria Subphylum Hydrozoa Hydroidolina Superorder Siphonophorae Physophoridae Physophora Physophora hydrostatica	Physophora hydrostatica	Animalia	Cnidaria	Subphylum	Hydrozoa	Hydroidolina	Superorder	Siphonophorae	Physophoridae	Physophora	NA			80	Schuchert 2022	mm	Carnivore	Hetherington et al. 2022		Ambush	Mapstone 2015	Broadcast	Mackie et al. 1988		Yes	Mackie et al. 1988			sequences	G	Kiørboe 2013	4	Zooglider
Animalia Cnidaria Subphylum Hydrozoa Hydroidolina Superorder Siphonophorae Prayidae		Animalia	Cnidaria	Subphylum	Hydrozoa	Hydroidolina	Superorder	Siphonophorae	Prayidae		nd			nd			Carnivore	Hetherington et al. 2022		Ambush	Mapstone 2015	Broadcast	Mackie et al. 1988		Yes	Mackie et al. 1988			sequences	G	Kiørboe 2013	4	Zooglider
Animalia Cnidaria Subphylum Hydrozoa Hydroidolina Superorder Siphonophorae Prayidae Amphicaryon		Animalia	Cnidaria	Subphylum	Hydrozoa	Hydroidolina	Superorder	Siphonophorae	Prayidae	Amphicaryon	nd			nd			Carnivore	Hetherington et al. 2022		Ambush	Mapstone 2015	Broadcast	Mackie et al. 1988		Yes	Mackie et al. 1988			sequences	G	Kiørboe 2013	4	Zooglider
Animalia Cnidaria Subphylum Hydrozoa Hydroidolina Superorder Siphonophorae Prayidae Amphicaryon Amphicaryon acaule	Amphicaryon acaule	Animalia	Cnidaria	Subphylum	Hydrozoa	Hydroidolina	Superorder	Siphonophorae	Prayidae	Amphicaryon	NA			12	Schuchert 2022	mm	Carnivore	Hetherington et al. 2022		Ambush	Mapstone 2015	Broadcast	Mackie et al. 1988		Yes	Mackie et al. 1988			sequences	G	Kiørboe 2013	4	Zooglider
Animalia Cnidaria Subphylum Hydrozoa Hydroidolina Superorder Siphonophorae Prayidae Lilyopsis		Animalia	Cnidaria	Subphylum	Hydrozoa	Hydroidolina	Superorder	Siphonophorae	Prayidae	Lilyopsis	nd			nd			Carnivore	Hetherington et al. 2022		Ambush	Mapstone 2015	Broadcast	Mackie et al. 1988		Yes	Mackie et al. 1988			sequences	G	Kiørboe 2013	4	Zooglider	yes
Animalia Cnidaria Subphylum Hydrozoa Hydroidolina Superorder Siphonophorae Prayidae Lilyopsis Lilyopsis medusa	Lilyopsis medusa	Animalia	Cnidaria	Subphylum	Hydrozoa	Hydroidolina	Superorder	Siphonophorae	Prayidae	Lilyopsis	NA			NA			Carnivore	Hetherington et al. 2022		Ambush	Mapstone 2015	Broadcast	Mackie et al. 1988		Yes	Mackie et al. 1988			sequences	G	Kiørboe 2013	4	Zooglider	yes
Animalia Cnidaria Subphylum Hydrozoa Hydroidolina Superorder Siphonophorae Prayidae Nectadamas Nectadamas diomedeae	Nectadamas diomedeae	Animalia	Cnidaria	Subphylum	Hydrozoa	Hydroidolina	Superorder	Siphonophorae	Prayidae	Nectadamas	NA			60	Schuchert 2022	mm	Carnivore	Hetherington et al. 2022		Ambush	Mapstone 2015	Broadcast	Mackie et al. 1988		Yes	Mackie et al. 1988			sequences	G	Kiørboe 2013	4	Zooglider
Animalia Cnidaria Subphylum Hydrozoa Hydroidolina Superorder Siphonophorae Prayidae Rosacea		Animalia	Cnidaria	Subphylum	Hydrozoa	Hydroidolina	Superorder	Siphonophorae	Prayidae	Rosacea	nd			nd			Carnivore	Hetherington et al. 2022		Ambush	Mapstone 2015	Broadcast	Mackie et al. 1988		Yes	Mackie et al. 1988			sequences	G	Kiørboe 2013	4	Zooglider	yes
Animalia Cnidaria Subphylum Hydrozoa Hydroidolina Superorder Siphonophorae Prayidae Rosacea Rosacea cymbiformis	Rosacea cymbiformis	Animalia	Cnidaria	Subphylum	Hydrozoa	Hydroidolina	Superorder	Siphonophorae	Prayidae	Rosacea	NA			200	Schuchert 2022	mm	Carnivore	Hetherington et al. 2022		Ambush	Mapstone 2015	Broadcast	Mackie et al. 1988		Yes	Mackie et al. 1988			sequences	G	Kiørboe 2013	4	Zooglider
Animalia Cnidaria Subphylum Hydrozoa Hydroidolina Superorder Siphonophorae Prayidae Rosacea Rosacea flaccida	Rosacea flaccida	Animalia	Cnidaria	Subphylum	Hydrozoa	Hydroidolina	Superorder	Siphonophorae	Prayidae	Rosacea	NA			NA			Carnivore	Hetherington et al. 2022		Ambush	Mapstone 2015	Broadcast	Mackie et al. 1988		Yes	Mackie et al. 1988			sequences	G	Kiørboe 2013	4	Zooglider	yes
Animalia Cnidaria Subphylum Hydrozoa Hydroidolina Superorder Siphonophorae Sphaeronectidae Sphaeronectes Sphaeronectes koellikeri	Sphaeronectes koellikeri	Animalia	Cnidaria	Subphylum	Hydrozoa	Hydroidolina	Superorder	Siphonophorae	Sphaeronectidae	Sphaeronectes	NA			10	Schuchert 2022	mm	Carnivore	Hetherington et al. 2022		Ambush	Mapstone 2015	Broadcast	Mackie et al. 1988		Yes	Mackie et al. 1988			sequences	G	Kiørboe 2013	4	Zooglider
Animalia Cnidaria Subphylum Hydrozoa Trachylinae Superorder		Animalia	Cnidaria	Subphylum	Hydrozoa	Trachylinae	Superorder				nd			nd			Carnivore	Larson et al. 1989		Cruise	Larson et al. 1989	Broadcast	Gibbons et al. 2010		No	Boero et al. 1992			sequences	G	Kiørboe 2013	4	Zooglider
Animalia Cnidaria Subphylum Hydrozoa Trachylinae Superorder		Animalia	Cnidaria	Subphylum	Hydrozoa	Trachylinae	Superorder				nd			nd			Carnivore	Larson et al. 1989		Cruise	Larson et al. 1989	Broadcast	Gibbons et al. 2010		No	Boero et al. 1992			sequences	G	Kiørboe 2013	4	Zooglider
Animalia Cnidaria Subphylum Hydrozoa Trachylinae Superorder Narcomedusae Aeginidae Aeginura		Animalia	Cnidaria	Subphylum	Hydrozoa	Trachylinae	Superorder	Narcomedusae	Aeginidae	Aeginura	nd			nd			Carnivore	Larson et al. 1989		Cruise	Larson et al. 1989	Broadcast	Gibbons et al. 2010		No	Boero et al. 1992			sequences	G	Kiørboe 2013	4	Zooglider
Animalia Cnidaria Subphylum Hydrozoa Trachylinae Superorder Narcomedusae Aeginidae Aeginura Aeginura grimaldii	Aeginura grimaldii	Animalia	Cnidaria	Subphylum	Hydrozoa	Trachylinae	Superorder	Narcomedusae	Aeginidae	Aeginura	NA			45	Kramp 1968	mm	Carnivore	Larson et al. 1989		Cruise	Larson et al. 1989	Broadcast	Gibbons et al. 2010		Yes	Gibbons et al. 2010			sequences	G	Kiørboe 2013	4	Zooglider
Animalia Cnidaria Subphylum Hydrozoa Trachylinae Superorder Narcomedusae Cuninidae Solmissus		Animalia	Cnidaria	Subphylum	Hydrozoa	Trachylinae	Superorder	Narcomedusae	Cuninidae	Solmissus	nd			nd			Carnivore	Larson et al. 1989		Cruise	Larson et al. 1989	Broadcast	Gibbons et al. 2010		No	Boero et al. 1992			sequences	G	Kiørboe 2013	4	Zooglider
Animalia Cnidaria Subphylum Hydrozoa Trachylinae Superorder Narcomedusae Cuninidae Solmissus Solmissus incisa	Solmissus incisa	Animalia	Cnidaria	Subphylum	Hydrozoa	Trachylinae	Superorder	Narcomedusae	Cuninidae	Solmissus	NA			100	Kramp 1968	mm	Carnivore	Larson et al. 1989		Cruise	Larson et al. 1989	Broadcast	Gibbons et al. 2010		Yes	Gibbons et al. 2010			sequences	G	Kiørboe 2013	4	Zooglider
Animalia Cnidaria Subphylum Hydrozoa Trachylinae Superorder Narcomedusae Cuninidae Solmissus Solmissus marshalli	Solmissus marshalli	Animalia	Cnidaria	Subphylum	Hydrozoa	Trachylinae	Superorder	Narcomedusae	Cuninidae	Solmissus	NA			62	Kramp 1968	mm	Carnivore	Larson et al. 1989		Cruise	Larson et al. 1989	Broadcast	Gibbons et al. 2010		Yes	Gibbons et al. 2010			sequences	G	Kiørboe 2013	4	Zooglider
Animalia Cnidaria Subphylum Hydrozoa Trachylinae Superorder Narcomedusae Solmundaeginidae Solmundella Solmundella bitentaculata	Solmundella bitentaculata	Animalia	Cnidaria	Subphylum	Hydrozoa	Trachylinae	Superorder	Narcomedusae	Solmundaeginidae	Solmundella	NA			12	Kramp 1968	mm, bell width	Carnivore	Larson et al. 1989		Cruise	Larson et al. 1989	Broadcast	Gibbons et al. 2010		Yes	Gibbons et al. 2010			sequences	G	Kiørboe 2013	4	Zooglider
Animalia Cnidaria Subphylum Hydrozoa Trachylinae Superorder Narcomedusae Tetraplatiidae Tetraplatia		Animalia	Cnidaria	Subphylum	Hydrozoa	Trachylinae	Superorder	Narcomedusae	Tetraplatiidae	Tetraplatia	nd			nd			Carnivore	Larson et al. 1989		Cruise	Larson et al. 1989	Broadcast	Gibbons et al. 2010		No	Boero et al. 1992			sequences	G	Kiørboe 2013	4	Zooglider	yes
Animalia Cnidaria Subphylum Hydrozoa Trachylinae Superorder Narcomedusae Tetraplatiidae Tetraplatia Tetraplatia chuni	Tetraplatia chuni	Animalia	Cnidaria	Subphylum	Hydrozoa	Trachylinae	Superorder	Narcomedusae	Tetraplatiidae	Tetraplatia	NA			NA			Carnivore	Larson et al. 1989		Cruise	Larson et al. 1989	Broadcast	Gibbons et al. 2010		Yes	Gibbons et al. 2010			sequences	G	Kiørboe 2013	4	Zooglider	yes
Animalia Cnidaria Subphylum Hydrozoa Trachylinae Superorder Narcomedusae Tetraplatiidae Tetraplatia Tetraplatia volitans	Tetraplatia volitans	Animalia	Cnidaria	Subphylum	Hydrozoa	Trachylinae	Superorder	Narcomedusae	Tetraplatiidae	Tetraplatia	NA			NA			Carnivore	Larson et al. 1989		Cruise	Larson et al. 1989	Broadcast	Gibbons et al. 2010		Yes	Gibbons et al. 2010			sequences	G	Kiørboe 2013	4	Zooglider
Animalia Cnidaria Subphylum Hydrozoa Trachylinae Superorder Narcomedusae Tetraplatiidae Tetraplatia Tetraplatia volitans	Tetraplatia volitans	Animalia	Cnidaria	Subphylum	Hydrozoa	Trachylinae	Superorder	Narcomedusae	Tetraplatiidae	Tetraplatia	NA			NA			Carnivore	Larson et al. 1989		Cruise	Larson et al. 1989	Broadcast	Gibbons et al. 2010		Yes	Gibbons et al. 2010			sequences	G	Kiørboe 2013	4	Zooglider
Animalia Cnidaria Subphylum Hydrozoa Trachylinae Superorder Trachymedusae		Animalia	Cnidaria	Subphylum	Hydrozoa	Trachylinae	Superorder	Trachymedusae			nd			nd			Carnivore	Larson et al. 1989		Cruise	Larson et al. 1989	Broadcast	Gibbons et al. 2010		No	Boero et al. 1992			sequences	G	Kiørboe 2013	5	Zooglider
Animalia Cnidaria Subphylum Hydrozoa Trachylinae Superorder Trachymedusae Geryoniidae Geryonia		Animalia	Cnidaria	Subphylum	Hydrozoa	Trachylinae	Superorder	Trachymedusae	Geryoniidae	Geryonia	nd			nd			Carnivore	Larson et al. 1989		Cruise	Larson et al. 1989	Broadcast	Gibbons et al. 2010		No	Boero et al. 1992			sequences	G	Kiørboe 2013	5	Zooglider
Animalia Cnidaria Subphylum Hydrozoa Trachylinae Superorder Trachymedusae Geryoniidae Geryonia Geryonia proboscidalis	Geryonia proboscidalis	Animalia	Cnidaria	Subphylum	Hydrozoa	Trachylinae	Superorder	Trachymedusae	Geryoniidae	Geryonia	35	Kramp 1968	mm	80	Kramp 1968	mm	Carnivore	Larson et al. 1989		Cruise	Larson et al. 1989	Broadcast	Gibbons et al. 2010		Yes	Gibbons et al. 2010			sequences	G	Kiørboe 2013	5	Zooglider
Animalia Cnidaria Subphylum Hydrozoa Trachylinae Superorder Trachymedusae Geryoniidae Liriope Liriope tetraphylla	Liriope tetraphylla	Animalia	Cnidaria	Subphylum	Hydrozoa	Trachylinae	Superorder	Trachymedusae	Geryoniidae	Liriope	NA			30	Kramp 1968	mm, bell width	Carnivore	Larson et al. 1989		Cruise	Larson et al. 1989	Broadcast	Gibbons et al. 2010		Yes	Gibbons et al. 2010			sequences	G	Kiørboe 2013	5	Zooglider
Animalia Cnidaria Subphylum Hydrozoa Trachylinae Superorder Trachymedusae Halicreatidae Botrynema		Animalia	Cnidaria	Subphylum	Hydrozoa	Trachylinae	Superorder	Trachymedusae	Halicreatidae	Botrynema	nd			nd			Carnivore	Larson et al. 1989		Cruise	Larson et al. 1989	Broadcast	Gibbons et al. 2010		No	Boero et al. 1992			sequences	G	Kiørboe 2013	5	Zooglider
Animalia Cnidaria Subphylum Hydrozoa Trachylinae Superorder Trachymedusae Halicreatidae Botrynema Botrynema brucei	Botrynema brucei	Animalia	Cnidaria	Subphylum	Hydrozoa	Trachylinae	Superorder	Trachymedusae	Halicreatidae	Botrynema	NA			25	Kramp 1968	mm	Carnivore	Larson et al. 1989		Cruise	Larson et al. 1989	Broadcast	Gibbons et al. 2010		Yes	Gibbons et al. 2010			sequences	G	Kiørboe 2013	5	Zooglider
Animalia Cnidaria Subphylum Hydrozoa Trachylinae Superorder Trachymedusae Halicreatidae Halicreas Halicreas minimum	Halicreas minimum	Animalia	Cnidaria	Subphylum	Hydrozoa	Trachylinae	Superorder	Trachymedusae	Halicreatidae	Halicreas	30	Kramp 1968	mm	40	Kramp 1968	mm	Carnivore	Larson et al. 1989		Cruise	Larson et al. 1989	Broadcast	Gibbons et al. 2010		Yes	Gibbons et al. 2010			sequences	G	Kiørboe 2013	5	Zooglider
Animalia Cnidaria Subphylum Hydrozoa Trachylinae Superorder Trachymedusae Halicreatidae Haliscera Haliscera conica	Haliscera conica	Animalia	Cnidaria	Subphylum	Hydrozoa	Trachylinae	Superorder	Trachymedusae	Halicreatidae	Haliscera	NA			18	Kramp 1968	mm	Carnivore	Larson et al. 1989		Cruise	Larson et al. 1989	Broadcast	Gibbons et al. 2010		Yes	Gibbons et al. 2010			sequences	G	Kiørboe 2013	5	Zooglider
Animalia Cnidaria Subphylum Hydrozoa Trachylinae Superorder Trachymedusae Rhopalonematidae		Animalia	Cnidaria	Subphylum	Hydrozoa	Trachylinae	Superorder	Trachymedusae	Rhopalonematidae		nd			nd			Carnivore	Larson et al. 1989		Cruise	Larson et al. 1989	Broadcast	Gibbons et al. 2010		No	Boero et al. 1992			sequences	G	Kiørboe 2013	5	Zooglider
Animalia Cnidaria Subphylum Hydrozoa Trachylinae Superorder Trachymedusae Rhopalonematidae Aglantha Aglantha digitale	Aglantha digitale	Animalia	Cnidaria	Subphylum	Hydrozoa	Trachylinae	Superorder	Trachymedusae	Rhopalonematidae	Aglantha	NA			40	Kramp 1968	mm, bell width	Carnivore	Larson et al. 1989		Cruise	Larson et al. 1989	Broadcast	Gibbons et al. 2010		Yes	Gibbons et al. 2010			sequences	G	Kiørboe 2013	5	Zooglider
Animalia Cnidaria Subphylum Hydrozoa Trachylinae Superorder Trachymedusae Rhopalonematidae Aglaura Aglaura hemistoma	Aglaura hemistoma	Animalia	Cnidaria	Subphylum	Hydrozoa	Trachylinae	Superorder	Trachymedusae	Rhopalonematidae	Aglaura	NA			4	Kramp 1968	mm, bell width	Carnivore	Larson et al. 1989		Cruise	Larson et al. 1989	Broadcast	Gibbons et al. 2010		Yes	Gibbons et al. 2010			sequences	G	Kiørboe 2013	5	Zooglider
Animalia Cnidaria Subphylum Hydrozoa Trachylinae Superorder Trachymedusae Rhopalonematidae Aglaura Aglaura hemistoma	Aglaura hemistoma	Animalia	Cnidaria	Subphylum	Hydrozoa	Trachylinae	Superorder	Trachymedusae	Rhopalonematidae	Aglaura	NA			4	Kramp 1968	mm, bell width	Carnivore	Larson et al. 1989		Cruise	Larson et al. 1989	Broadcast	Gibbons et al. 2010		Yes	Gibbons et al. 2010			sequences	G	Kiørboe 2013	5	Zooglider
Animalia Cnidaria Subphylum Hydrozoa Trachylinae Superorder Trachymedusae Rhopalonematidae Colobonema		Animalia	Cnidaria	Subphylum	Hydrozoa	Trachylinae	Superorder	Trachymedusae	Rhopalonematidae	Colobonema	nd			nd			Carnivore	Larson et al. 1989		Cruise	Larson et al. 1989	Broadcast	Gibbons et al. 2010		No	Boero et al. 1992			sequences	G	Kiørboe 2013	5	Zooglider
Animalia Cnidaria Subphylum Hydrozoa Trachylinae Superorder Trachymedusae Rhopalonematidae Colobonema Colobonema sericeum	Colobonema sericeum	Animalia	Cnidaria	Subphylum	Hydrozoa	Trachylinae	Superorder	Trachymedusae	Rhopalonematidae	Colobonema	NA			45	Kramp 1968	mm	Carnivore	Larson et al. 1989		Cruise	Larson et al. 1989	Broadcast	Gibbons et al. 2010		Yes	Gibbons et al. 2010			sequences	G	Kiørboe 2013	5	Zooglider
Animalia Cnidaria Subphylum Hydrozoa Trachylinae Superorder Trachymedusae Rhopalonematidae Crossota Crossota rufobrunnea	Crossota rufobrunnea	Animalia	Cnidaria	Subphylum	Hydrozoa	Trachylinae	Superorder	Trachymedusae	Rhopalonematidae	Crossota	NA			15	Kramp 1968	mm	Carnivore	Larson et al. 1989		Cruise	Larson et al. 1989	Broadcast	Gibbons et al. 2010		Yes	Gibbons et al. 2010			sequences	G	Kiørboe 2013	5	Zooglider
Animalia Cnidaria Subphylum Hydrozoa Trachylinae Superorder Trachymedusae Rhopalonematidae Pantachogon		Animalia	Cnidaria	Subphylum	Hydrozoa	Trachylinae	Superorder	Trachymedusae	Rhopalonematidae	Pantachogon	nd			nd			Carnivore	Larson et al. 1989		Cruise	Larson et al. 1989	Broadcast	Gibbons et al. 2010		No	Boero et al. 1992			sequences	G	Kiørboe 2013	5	Zooglider
Animalia Cnidaria Subphylum Hydrozoa Trachylinae Superorder Trachymedusae Rhopalonematidae Pantachogon Pantachogon haeckeli	Pantachogon haeckeli	Animalia	Cnidaria	Subphylum	Hydrozoa	Trachylinae	Superorder	Trachymedusae	Rhopalonematidae	Pantachogon	NA			12	Kramp 1968	mm	Carnivore	Larson et al. 1989		Cruise	Larson et al. 1989	Broadcast	Gibbons et al. 2010		Yes	Gibbons et al. 2010			sequences	G	Kiørboe 2013	5	Zooglider
Animalia Cnidaria Subphylum Hydrozoa Trachylinae Superorder Trachymedusae Rhopalonematidae Rhopalonema		Animalia	Cnidaria	Subphylum	Hydrozoa	Trachylinae	Superorder	Trachymedusae	Rhopalonematidae	Rhopalonema	nd			nd			Carnivore	Larson et al. 1989		Cruise	Larson et al. 1989	Broadcast	Gibbons et al. 2010		No	Boero et al. 1992			sequences	G	Kiørboe 2013	5	Zooglider
Animalia Cnidaria Subphylum Hydrozoa Trachylinae Superorder Trachymedusae Rhopalonematidae Rhopalonema Rhopalonema velatum	Rhopalonema velatum	Animalia	Cnidaria	Subphylum	Hydrozoa	Trachylinae	Superorder	Trachymedusae	Rhopalonematidae	Rhopalonema	8	Kramp 1968	mm	10	Kramp 1968	mm	Carnivore	Larson et al. 1989		Cruise	Larson et al. 1989	Broadcast	Gibbons et al. 2010		Yes	Gibbons et al. 2010			sequences	G	Kiørboe 2013	5	Zooglider
Animalia Cnidaria Subphylum Hydrozoa Trachylinae Superorder Trachymedusae Rhopalonematidae Rhopalonema Rhopalonema velatum	Rhopalonema velatum	Animalia	Cnidaria	Subphylum	Hydrozoa	Trachylinae	Superorder	Trachymedusae	Rhopalonematidae	Rhopalonema	8	Kramp 1968	mm	10	Kramp 1968	mm	Carnivore	Larson et al. 1989		Cruise	Larson et al. 1989	Broadcast	Gibbons et al. 2010		Yes	Gibbons et al. 2010			sequences	G	Kiørboe 2013	5	Zooglider
Animalia Cnidaria Subphylum Scyphozoa Coronamedusae Superorder Coronatae Atollidae Atolla		Animalia	Cnidaria	Subphylum	Scyphozoa	Coronamedusae	Superorder	Coronatae	Atollidae	Atolla	nd			nd			Carnivore	Wrobel and Mills 1998		Ambush	Wrobel and Mills 1998	Broadcast	Schiariti et al. 2014		Yes	Arai 1997			sequences	G	Kiørboe 2013	4	Zooglider
Animalia Cnidaria Subphylum Scyphozoa Coronamedusae Superorder Coronatae Atollidae Atolla Atolla wyvillei	Atolla wyvillei	Animalia	Cnidaria	Subphylum	Scyphozoa	Coronamedusae	Superorder	Coronatae	Atollidae	Atolla	NA			150	Wrobel and Mills 1998	mm	Carnivore	Wrobel and Mills 1998		Ambush	Wrobel and Mills 1998	Broadcast	Schiariti et al. 2014		Yes	Gibbons et al. 2010			sequences	G	Kiørboe 2013
Animalia Cnidaria Subphylum Scyphozoa Coronamedusae Superorder Coronatae Periphyllidae Periphylla Periphylla periphylla	Periphylla periphylla	Animalia	Cnidaria	Subphylum	Scyphozoa	Coronamedusae	Superorder	Coronatae	Periphyllidae	Periphylla	NA			200	Russel 1970	mm	Carnivore	Wrobel and Mills 1998		Ambush	Wrobel and Mills 1998	Broadcast	Schiariti et al. 2014		Yes	Gibbons et al. 2010			sequences	G	Kiørboe 2013
Animalia Cnidaria Subphylum Scyphozoa Coronamedusae Superorder Coronatae Periphyllidae Periphylla Periphylla periphylla	Periphylla periphylla	Animalia	Cnidaria	Subphylum	Scyphozoa	Coronamedusae	Superorder	Coronatae	Periphyllidae	Periphylla	NA			200	Russel 1970	mm	Carnivore	Wrobel and Mills 1998		Ambush	Wrobel and Mills 1998	Broadcast	Schiariti et al. 2014		Yes	Gibbons et al. 2010			sequences	G	Kiørboe 2013
Animalia Cnidaria Subphylum Scyphozoa Discomedusae Superorder Semaeostomeae Ulmaridae Poralia Poralia rufescens	Poralia rufescens	Animalia	Cnidaria	Subphylum	Scyphozoa	Discomedusae	Superorder	Semaeostomeae	Ulmaridae	Poralia	40	Vanhoffen 1902	mm	67	Vanhoffen 1902	mm	Carnivore	Wrobel and Mills 1998		Ambush	Wrobel and Mills 1998	Broadcast	Schiariti et al. 2014		Yes	Gibbons et al. 2010			sequences	G	Kiørboe 2013
Animalia Ctenophora Subphylum Tentaculata Subclass Superorder		Animalia	Ctenophora	Subphylum	Tentaculata	Subclass	Superorder				nd			nd			Carnivore	Haddock 2007		nd	variable	Broadcast	Mills 2017		No	Martindal and Henry 2015			sequences	G	Kiørboe 2013	4	Zooglider
Animalia Ctenophora Subphylum Tentaculata Subclass Superorder Cydippida Pleurobrachiidae Hormiphora		Animalia	Ctenophora	Subphylum	Tentaculata	Subclass	Superorder	Cydippida	Pleurobrachiidae	Hormiphora	nd			nd			Carnivore	Haddock 2007		Ambush	Haddock 2007	Broadcast	Mills 2017		No	Martindal and Henry 2015			sequences	G	Kiørboe 2013	4	Zooglider
Animalia Ctenophora Subphylum Tentaculata Subclass Superorder Cydippida Pleurobrachiidae Hormiphora Hormiphora californensis	Hormiphora californensis	Animalia	Ctenophora	Subphylum	Tentaculata	Subclass	Superorder	Cydippida	Pleurobrachiidae	Hormiphora	NA			30	Wrobel and Mills 1998	mm	Carnivore	Haddock 2007		Ambush	Haddock 2007	Broadcast	Mills 2017		No	Martindal and Henry 2015			sequences	G	Kiørboe 2013	4	Zooglider
Animalia Ctenophora Subphylum Tentaculata Subclass Superorder Cydippida Pleurobrachiidae Pleurobrachia Pleurobrachia bachei	Pleurobrachia bachei	Animalia	Ctenophora	Subphylum	Tentaculata	Subclass	Superorder	Cydippida	Pleurobrachiidae	Pleurobrachia	NA			15	Wrobel and Mills 1998	mm	Carnivore	Haddock 2007		Ambush	Haddock 2007	Broadcast	Mills 2017		No	Martindal and Henry 2015			sequences	G	Kiørboe 2013	4	Zooglider
Animalia Ctenophora Subphylum Tentaculata Subclass Superorder Lobata		Animalia	Ctenophora	Subphylum	Tentaculata	Subclass	Superorder	Lobata			nd			nd			Carnivore	Haddock 2007		Ambush	Haddock 2007	Broadcast	Mills 2017		No	Martindal and Henry 2015			sequences	G	Kiørboe 2013	4	Zooglider
Animalia Ctenophora Subphylum Tentaculata Subclass Superorder Lobata Bolinopsidae Bolinopsis Bolinopsis infundibulum	Bolinopsis infundibulum	Animalia	Ctenophora	Subphylum	Tentaculata	Subclass	Superorder	Lobata	Bolinopsidae	Bolinopsis	NA			150	Wrobel and Mills 1998	mm	Carnivore	Haddock 2007		Ambush	Haddock 2007	Broadcast	Mills 2017		No	Martindal and Henry 2015			sequences	G	Kiørboe 2013	4	Zooglider
Animalia Mollusca Subphylum		Animalia	Mollusca	Subphylum							nd			nd						nd		nd			No	Lalli and Gilmer 1989
Animalia Mollusca Subphylum Cephalopoda Coleoidea		Animalia	Mollusca	Subphylum	Cephalopoda	Coleoidea					nd			nd			Carnivore	Venkatesan and Mohamed 2015		nd		nd			No	Venkatesan and Mohamed 2015			sequences	I	Kiørboe 2013
Animalia Mollusca Subphylum Cephalopoda Coleoidea Decapodiformes		Animalia	Mollusca	Subphylum	Cephalopoda	Coleoidea	Decapodiformes				nd			nd			Carnivore	Venkatesan and Mohamed 2015		nd		nd			No	Venkatesan and Mohamed 2015			sequences	I	Kiørboe 2013
Animalia Mollusca Subphylum Cephalopoda Coleoidea Decapodiformes Oegopsida		Animalia	Mollusca	Subphylum	Cephalopoda	Coleoidea	Decapodiformes	Oegopsida			nd			nd			Carnivore	Venkatesan and Mohamed 2015		nd		nd			No	Venkatesan and Mohamed 2015			sequences	I	Kiørboe 2013
Animalia Mollusca Subphylum Cephalopoda Coleoidea Decapodiformes Oegopsida Chiroteuthidae Chiroteuthis Chiroteuthis calyx	Chiroteuthis calyx	Animalia	Mollusca	Subphylum	Cephalopoda	Coleoidea	Decapodiformes	Oegopsida	Chiroteuthidae	Chiroteuthis	NA			NA			Carnivore	Venkatesan and Mohamed 2015		NA		NA			No	Venkatesan and Mohamed 2015			sequences	I	Kiørboe 2013
Animalia Mollusca Subphylum Cephalopoda Coleoidea Decapodiformes Oegopsida Cranchiidae Galiteuthis Galiteuthis armata	Galiteuthis armata	Animalia	Mollusca	Subphylum	Cephalopoda	Coleoidea	Decapodiformes	Oegopsida	Cranchiidae	Galiteuthis	NA			NA			Carnivore	Venkatesan and Mohamed 2015		NA		NA			No	Venkatesan and Mohamed 2015			sequences	I	Kiørboe 2013
Animalia Mollusca Subphylum Cephalopoda Coleoidea Decapodiformes Oegopsida Cranchiidae Liocranchia Liocranchia valdiviae	Liocranchia valdiviae	Animalia	Mollusca	Subphylum	Cephalopoda	Coleoidea	Decapodiformes	Oegopsida	Cranchiidae	Liocranchia	NA			NA			Carnivore	Venkatesan and Mohamed 2015		NA		NA			No	Venkatesan and Mohamed 2015			sequences	I	Kiørboe 2013
Animalia Mollusca Subphylum Cephalopoda Coleoidea Decapodiformes Oegopsida Cranchiidae Taonius Taonius borealis	Taonius borealis	Animalia	Mollusca	Subphylum	Cephalopoda	Coleoidea	Decapodiformes	Oegopsida	Cranchiidae	Taonius	NA			NA			Carnivore	Venkatesan and Mohamed 2015		NA		NA			No	Venkatesan and Mohamed 2015			sequences	I	Kiørboe 2013
Animalia Mollusca Subphylum Cephalopoda Coleoidea Decapodiformes Oegopsida Enoploteuthidae Abraliopsis Abraliopsis Pfefferiteuthis atlantica	Abraliopsis Pfefferiteuthis atlantica	Animalia	Mollusca	Subphylum	Cephalopoda	Coleoidea	Decapodiformes	Oegopsida	Enoploteuthidae	Abraliopsis	NA			NA			Carnivore	Venkatesan and Mohamed 2015		NA		NA			No	Venkatesan and Mohamed 2015			sequences	I	Kiørboe 2013
Animalia Mollusca Subphylum Cephalopoda Coleoidea Decapodiformes Oegopsida Gonatidae Berryteuthis Berryteuthis anonychus	Berryteuthis anonychus	Animalia	Mollusca	Subphylum	Cephalopoda	Coleoidea	Decapodiformes	Oegopsida	Gonatidae	Berryteuthis	NA			NA			Carnivore	Venkatesan and Mohamed 2015		NA		NA			No	Venkatesan and Mohamed 2015			sequences	I	Kiørboe 2013
Animalia Mollusca Subphylum Cephalopoda Coleoidea Decapodiformes Oegopsida Gonatidae Gonatopsis Gonatopsis borealis	Gonatopsis borealis	Animalia	Mollusca	Subphylum	Cephalopoda	Coleoidea	Decapodiformes	Oegopsida	Gonatidae	Gonatopsis	NA			NA			Carnivore	Venkatesan and Mohamed 2015		NA		NA			No	Venkatesan and Mohamed 2015			sequences	I	Kiørboe 2013
Animalia Mollusca Subphylum Cephalopoda Coleoidea Decapodiformes Oegopsida Histioteuthidae Stigmatoteuthis		Animalia	Mollusca	Subphylum	Cephalopoda	Coleoidea	Decapodiformes	Oegopsida	Histioteuthidae	Stigmatoteuthis	nd			nd			Carnivore	Venkatesan and Mohamed 2015		nd		nd			No	Venkatesan and Mohamed 2015			sequences	I	Kiørboe 2013
Animalia Mollusca Subphylum Cephalopoda Coleoidea Decapodiformes Oegopsida Mastigoteuthidae Mastigoteuthis Mastigoteuthis agassizii	Mastigoteuthis agassizii	Animalia	Mollusca	Subphylum	Cephalopoda	Coleoidea	Decapodiformes	Oegopsida	Mastigoteuthidae	Mastigoteuthis	NA			NA			Carnivore	Venkatesan and Mohamed 2015		NA		NA			No	Venkatesan and Mohamed 2015			sequences	I	Kiørboe 2013
Animalia Mollusca Subphylum Cephalopoda Coleoidea Decapodiformes Oegopsida Octopoteuthidae Octopoteuthis Octopoteuthis deletron	Octopoteuthis deletron	Animalia	Mollusca	Subphylum	Cephalopoda	Coleoidea	Decapodiformes	Oegopsida	Octopoteuthidae	Octopoteuthis	NA			NA			Carnivore	Venkatesan and Mohamed 2015		NA		NA			No	Venkatesan and Mohamed 2015			sequences	I	Kiørboe 2013
Animalia Mollusca Subphylum Cephalopoda Coleoidea Decapodiformes Oegopsida Onychoteuthidae Onychoteuthis Onychoteuthis borealijaponica	Onychoteuthis borealijaponica	Animalia	Mollusca	Subphylum	Cephalopoda	Coleoidea	Decapodiformes	Oegopsida	Onychoteuthidae	Onychoteuthis	NA			NA			Carnivore	Venkatesan and Mohamed 2015		NA		NA			No	Venkatesan and Mohamed 2015			sequences	I	Kiørboe 2013
Animalia Mollusca Subphylum Cephalopoda Coleoidea Decapodiformes Oegopsida Onychoteuthidae Onychoteuthis Onychoteuthis compacta	Onychoteuthis compacta	Animalia	Mollusca	Subphylum	Cephalopoda	Coleoidea	Decapodiformes	Oegopsida	Onychoteuthidae	Onychoteuthis	NA			NA			Carnivore	Venkatesan and Mohamed 2015		NA		NA			No	Venkatesan and Mohamed 2015			sequences	I	Kiørboe 2013
Animalia Mollusca Subphylum Cephalopoda Coleoidea Decapodiformes Sepiida		Animalia	Mollusca	Subphylum	Cephalopoda	Coleoidea	Decapodiformes	Sepiida			nd			nd			Carnivore	Venkatesan and Mohamed 2015		nd		nd			No	Venkatesan and Mohamed 2015			sequences	I	Kiørboe 2013
Animalia Mollusca Subphylum Cephalopoda Coleoidea Decapodiformes Sepiida Sepiolidae		Animalia	Mollusca	Subphylum	Cephalopoda	Coleoidea	Decapodiformes	Sepiida	Sepiolidae		nd			nd			Carnivore	Venkatesan and Mohamed 2015		nd		nd			No	Venkatesan and Mohamed 2015			sequences	I	Kiørboe 2013
Animalia Mollusca Subphylum Cephalopoda Coleoidea Decapodiformes Sepiida Sepiolidae Euprymna Euprymna berryi	Euprymna berryi	Animalia	Mollusca	Subphylum	Cephalopoda	Coleoidea	Decapodiformes	Sepiida	Sepiolidae	Euprymna	nd			nd			Carnivore	Venkatesan and Mohamed 2015		nd		nd			No	Venkatesan and Mohamed 2015			sequences	I	Kiørboe 2013
Animalia Mollusca Subphylum Cephalopoda Coleoidea Octopodiformes Octopoda Amphitretidae Japetella Japetella heathi	Japetella heathi	Animalia	Mollusca	Subphylum	Cephalopoda	Coleoidea	Octopodiformes	Octopoda	Amphitretidae	Japetella	NA			NA			Carnivore	Venkatesan and Mohamed 2015		NA		NA			No	Venkatesan and Mohamed 2015			sequences	I	Kiørboe 2013
Animalia Mollusca Subphylum Cephalopoda Coleoidea Octopodiformes Octopoda Octopodidae Octopus		Animalia	Mollusca	Subphylum	Cephalopoda	Coleoidea	Octopodiformes	Octopoda	Octopodidae	Octopus	nd			nd			Carnivore	Venkatesan and Mohamed 2015		nd		nd			No	Venkatesan and Mohamed 2015			sequences	I	Kiørboe 2013
Animalia Mollusca Subphylum Cephalopoda Coleoidea Octopodiformes Octopoda Octopodidae Octopus Octopus rubescens	Octopus rubescens	Animalia	Mollusca	Subphylum	Cephalopoda	Coleoidea	Octopodiformes	Octopoda	Octopodidae	Octopus	NA			NA			Carnivore	Venkatesan and Mohamed 2015		NA		NA			No	Venkatesan and Mohamed 2015			sequences	I	Kiørboe 2013
Animalia Mollusca Subphylum Cephalopoda Coleoidea Octopodiformes Octopoda Ocythoidae Ocythoe Ocythoe tuberculata	Ocythoe tuberculata	Animalia	Mollusca	Subphylum	Cephalopoda	Coleoidea	Octopodiformes	Octopoda	Ocythoidae	Ocythoe	NA			NA			Carnivore	Venkatesan and Mohamed 2015		NA		NA			No	Venkatesan and Mohamed 2015			sequences	I	Kiørboe 2013
Animalia Mollusca Subphylum Cephalopoda Coleoidea Octopodiformes Vampyromorpha Vampyroteuthidae Vampyroteuthis		Animalia	Mollusca	Subphylum	Cephalopoda	Coleoidea	Octopodiformes	Vampyromorpha	Vampyroteuthidae	Vampyroteuthis	nd			nd			Carnivore	Venkatesan and Mohamed 2015		nd		nd			No	Venkatesan and Mohamed 2015			sequences	I	Kiørboe 2013
Animalia Mollusca Subphylum Cephalopoda Coleoidea Octopodiformes Vampyromorpha Vampyroteuthidae Vampyroteuthis Vampyroteuthis infernalis	Vampyroteuthis infernalis	Animalia	Mollusca	Subphylum	Cephalopoda	Coleoidea	Octopodiformes	Vampyromorpha	Vampyroteuthidae	Vampyroteuthis	NA			NA			Omnivore	Venkatesan and Mohamed 2015		NA		NA			No	Venkatesan and Mohamed 2015			sequences	I	Kiørboe 2013
Animalia Mollusca Subphylum Gastropoda Caenogastropoda Superorder Littorinimorpha Atlantidae Atlanta Atlanta brunnea	Atlanta brunnea	Animalia	Mollusca	Subphylum	Gastropoda	Caenogastropoda	Superorder	Littorinimorpha	Atlantidae	Atlanta	NA			2	Tesch 1908	mm	Carnivore	Lalli and Gilmer 1989		Cruise	Lalli and Gilmer 1989	Broadcast	Lalli and Gilmer 1989		No	Lalli and Gilmer 1989			sequences	I	Kiørboe 2013	2	Zooglider
Animalia Mollusca Subphylum Gastropoda Caenogastropoda Superorder Littorinimorpha Atlantidae Atlanta Atlanta californiensis	Atlanta californiensis	Animalia	Mollusca	Subphylum	Gastropoda	Caenogastropoda	Superorder	Littorinimorpha	Atlantidae	Atlanta	NA			2.5	Moreno-Alcántara 2019	mm	Carnivore	Lalli and Gilmer 1989		Cruise	Lalli and Gilmer 1989	Broadcast	Lalli and Gilmer 1989		No	Lalli and Gilmer 1989			sequences	I	Kiørboe 2013	2	Zooglider
Animalia Mollusca Subphylum Gastropoda Caenogastropoda Superorder Littorinimorpha Atlantidae Atlanta Atlanta fragilis	Atlanta fragilis	Animalia	Mollusca	Subphylum	Gastropoda	Caenogastropoda	Superorder	Littorinimorpha	Atlantidae	Atlanta	NA			9	Wall-Palmer 2017	mm	Carnivore	Lalli and Gilmer 1989		Cruise	Lalli and Gilmer 1989	Broadcast	Lalli and Gilmer 1989		No	Lalli and Gilmer 1989			sequences	I	Kiørboe 2013	2	Zooglider	yes
Animalia Mollusca Subphylum Gastropoda Caenogastropoda Superorder Littorinimorpha Atlantidae Atlanta Atlanta inflata	Atlanta inflata	Animalia	Mollusca	Subphylum	Gastropoda	Caenogastropoda	Superorder	Littorinimorpha	Atlantidae	Atlanta	NA			2.6	Tesch 1908	mm	Carnivore	Lalli and Gilmer 1989		Cruise	Lalli and Gilmer 1989	Broadcast	Lalli and Gilmer 1989		No	Lalli and Gilmer 1989			sequences	I	Kiørboe 2013	2	Zooglider
Animalia Mollusca Subphylum Gastropoda Caenogastropoda Superorder Littorinimorpha Atlantidae Atlanta Atlanta oligogyra	Atlanta oligogyra	Animalia	Mollusca	Subphylum	Gastropoda	Caenogastropoda	Superorder	Littorinimorpha	Atlantidae	Atlanta	NA			3	Moreno-Alcántara 2019	mm	Carnivore	Lalli and Gilmer 1989		Cruise	Lalli and Gilmer 1989	Broadcast	Lalli and Gilmer 1989		No	Lalli and Gilmer 1989			sequences	I	Kiørboe 2013	2	Zooglider
Animalia Mollusca Subphylum Gastropoda Caenogastropoda Superorder Littorinimorpha Atlantidae Atlanta Atlanta peronii	Atlanta peronii	Animalia	Mollusca	Subphylum	Gastropoda	Caenogastropoda	Superorder	Littorinimorpha	Atlantidae	Atlanta	NA			1.2	Moreno-Alcántara 2019	mm	Carnivore	Lalli and Gilmer 1989		Cruise	Lalli and Gilmer 1989	Broadcast	Lalli and Gilmer 1989		No	Lalli and Gilmer 1989			sequences	I	Kiørboe 2013	2	Zooglider
Animalia Mollusca Subphylum Gastropoda Caenogastropoda Superorder Littorinimorpha Atlantidae Atlanta Atlanta rosea	Atlanta rosea	Animalia	Mollusca	Subphylum	Gastropoda	Caenogastropoda	Superorder	Littorinimorpha	Atlantidae	Atlanta	NA			2	Tesch 1908		Carnivore	Lalli and Gilmer 1989		Cruise	Lalli and Gilmer 1989	Broadcast	Lalli and Gilmer 1989		No	Lalli and Gilmer 1989			sequences	I	Kiørboe 2013	2	Zooglider	yes
Animalia Mollusca Subphylum Gastropoda Caenogastropoda Superorder Littorinimorpha Atlantidae Atlanta Atlanta selvagensis	Atlanta selvagensis	Animalia	Mollusca	Subphylum	Gastropoda	Caenogastropoda	Superorder	Littorinimorpha	Atlantidae	Atlanta	NA			NA			Carnivore	Lalli and Gilmer 1989		Cruise	Lalli and Gilmer 1989	Broadcast	Lalli and Gilmer 1989		No	Lalli and Gilmer 1989			sequences	I	Kiørboe 2013	2	Zooglider	yes
Animalia Mollusca Subphylum Gastropoda Caenogastropoda Superorder Littorinimorpha Atlantidae Atlanta Atlanta tokiokai	Atlanta tokiokai	Animalia	Mollusca	Subphylum	Gastropoda	Caenogastropoda	Superorder	Littorinimorpha	Atlantidae	Atlanta	NA			3	Wall-Palmer 2017	mm	Carnivore	Lalli and Gilmer 1989		Cruise	Lalli and Gilmer 1989	Broadcast	Lalli and Gilmer 1989		No	Lalli and Gilmer 1989			sequences	I	Kiørboe 2013	2	Zooglider
Animalia Mollusca Subphylum Gastropoda Caenogastropoda Superorder Littorinimorpha Atlantidae Atlanta Species		Animalia	Mollusca	Subphylum	Gastropoda	Caenogastropoda	Superorder	Littorinimorpha	Atlantidae	Atlanta	nd			nd			Carnivore	Lalli and Gilmer 1989		Cruise	Lalli and Gilmer 1989	Broadcast	Lalli and Gilmer 1989		No	Lalli and Gilmer 1989			sequences	I	Kiørboe 2013	2	Zooglider
Animalia Mollusca Subphylum Gastropoda Caenogastropoda Superorder Littorinimorpha Atlantidae Atlanta Species	Species	Animalia	Mollusca	Subphylum	Gastropoda	Caenogastropoda	Superorder	Littorinimorpha	Atlantidae	Atlanta	NA			NA			Carnivore	Lalli and Gilmer 1989		Cruise	Lalli and Gilmer 1989	Broadcast	Lalli and Gilmer 1989		No	Lalli and Gilmer 1989			sequences	I	Kiørboe 2013	2	Zooglider
Animalia Mollusca Subphylum Gastropoda Caenogastropoda Superorder Littorinimorpha Atlantidae Oxygyrus		Animalia	Mollusca	Subphylum	Gastropoda	Caenogastropoda	Superorder	Littorinimorpha	Atlantidae	Oxygyrus	nd			nd			Carnivore	Lalli and Gilmer 1989		Cruise	Lalli and Gilmer 1989	Broadcast	Lalli and Gilmer 1989		No	Lalli and Gilmer 1989			sequences	I	Kiørboe 2013	2	Zooglider	yes
Animalia Mollusca Subphylum Gastropoda Caenogastropoda Superorder Littorinimorpha Atlantidae Oxygyrus Oxygyrus inflatus	Oxygyrus inflatus	Animalia	Mollusca	Subphylum	Gastropoda	Caenogastropoda	Superorder	Littorinimorpha	Atlantidae	Oxygyrus	NA			14	Wall-Palmer 2017	mm	Carnivore	Lalli and Gilmer 1989		Cruise	Lalli and Gilmer 1989	Broadcast	Lalli and Gilmer 1989		No	Lalli and Gilmer 1989			sequences	I	Kiørboe 2013	2	Zooglider	yes
Animalia Mollusca Subphylum Gastropoda Caenogastropoda Superorder Littorinimorpha Atlantidae Protatlanta Protatlanta souleyeti	Protatlanta souleyeti	Animalia	Mollusca	Subphylum	Gastropoda	Caenogastropoda	Superorder	Littorinimorpha	Atlantidae	Protatlanta	NA			2	Moreno-Alcántara 2019	mm	Carnivore	Lalli and Gilmer 1989		Cruise	Lalli and Gilmer 1989	Broadcast	Lalli and Gilmer 1989		No	Lalli and Gilmer 1989			sequences	I	Kiørboe 2013	2	Zooglider
Animalia Mollusca Subphylum Gastropoda Caenogastropoda Superorder Littorinimorpha Carinariidae Carinaria Carinaria lamarckii	Carinaria lamarckii	Animalia	Mollusca	Subphylum	Gastropoda	Caenogastropoda	Superorder	Littorinimorpha	Carinariidae	Carinaria	NA			220	van Couwelaar 2003	mm	Carnivore	Lalli and Gilmer 1989		Cruise	Lalli and Gilmer 1989	Broadcast	Lalli and Gilmer 1989		No	Lalli and Gilmer 1989			sequences	I	Kiørboe 2013	2	Zooglider
Animalia Mollusca Subphylum Gastropoda Caenogastropoda Superorder Littorinimorpha Pterotracheidae Firoloida Firoloida desmarestia	Firoloida desmarestia	Animalia	Mollusca	Subphylum	Gastropoda	Caenogastropoda	Superorder	Littorinimorpha	Pterotracheidae	Firoloida	NA			40	Lalli and Gilmer 1989	mm	Carnivore	Lalli and Gilmer 1989		Cruise	Lalli and Gilmer 1989	Brooding	Lalli and Gilmer 1989		No	Lalli and Gilmer 1989			sequences	I	Kiørboe 2013	2	Zooglider
Animalia Mollusca Subphylum Gastropoda Caenogastropoda Superorder Littorinimorpha Pterotracheidae Pterotrachea		Animalia	Mollusca	Subphylum	Gastropoda	Caenogastropoda	Superorder	Littorinimorpha	Pterotracheidae	Pterotrachea	nd			nd			Carnivore	Lalli and Gilmer 1989		Cruise	Lalli and Gilmer 1989	Broadcast	Lalli and Gilmer 1989		No	Lalli and Gilmer 1989			sequences	I	Kiørboe 2013	2	Zooglider	yes
Animalia Mollusca Subphylum Gastropoda Caenogastropoda Superorder Littorinimorpha Pterotracheidae Pterotrachea Pterotrachea coronata	Pterotrachea coronata	Animalia	Mollusca	Subphylum	Gastropoda	Caenogastropoda	Superorder	Littorinimorpha	Pterotracheidae	Pterotrachea	NA			330	Lalli and Gilmer 1989	mm	Carnivore	Lalli and Gilmer 1989		Cruise	Lalli and Gilmer 1989	Broadcast	Lalli and Gilmer 1989		No	Lalli and Gilmer 1989			sequences	I	Kiørboe 2013	2	Zooglider
Animalia Mollusca Subphylum Gastropoda Caenogastropoda Superorder Littorinimorpha Pterotracheidae Pterotrachea Pterotrachea hippocampus	Pterotrachea hippocampus	Animalia	Mollusca	Subphylum	Gastropoda	Caenogastropoda	Superorder	Littorinimorpha	Pterotracheidae	Pterotrachea	NA			80	Boltovsky 1999	mm	Carnivore	Lalli and Gilmer 1989		Cruise	Lalli and Gilmer 1989	Broadcast	Lalli and Gilmer 1989		No	Lalli and Gilmer 1989			sequences	I	Kiørboe 2013	2	Zooglider	yes
Animalia Mollusca Subphylum Gastropoda Heterobranchia		Animalia	Mollusca	Subphylum	Gastropoda	Heterobranchia					nd			nd			nd			nd		nd			No	Lalli and Gilmer 1989			sequences	I	Kiørboe 2013	2	Zooglider
Animalia Mollusca Subphylum Gastropoda Heterobranchia		Animalia	Mollusca	Subphylum	Gastropoda	Heterobranchia					nd			nd			nd			nd		nd			No	Lalli and Gilmer 1989			sequences	I	Kiørboe 2013	2	Zooglider
Animalia Mollusca Subphylum Gastropoda Heterobranchia Nudipleura Nudibranchia Glaucidae Glaucus Glaucus atlanticus	Glaucus atlanticus	Animalia	Mollusca	Subphylum	Gastropoda	Heterobranchia	Nudipleura	Nudibranchia	Glaucidae	Glaucus	NA			43	van der Spoel et al. 1997	mm	Carnivore	Lalli and Gilmer 1989		Cruise	Lalli and Gilmer 1989	Broadcast	Lalli and Gilmer 1989		No	Lalli and Gilmer 1989			sequences	I	Kiørboe 2013	2	Zooglider
Animalia Mollusca Subphylum Gastropoda Heterobranchia Superorder		Animalia	Mollusca	Subphylum	Gastropoda	Heterobranchia	Superorder				nd			nd			nd			nd		nd			No	Lalli and Gilmer 1989			sequences	I	Kiørboe 2013	2	Zooglider
Animalia Mollusca Subphylum Gastropoda Heterobranchia Superorder Cephalaspidea Haminoeidae Lamprohaminoea Lamprohaminoea ovalis	Lamprohaminoea ovalis	Animalia	Mollusca	Subphylum	Gastropoda	Heterobranchia	Superorder	Cephalaspidea	Haminoeidae	Lamprohaminoea	nd			nd			nd			nd		nd			No	Lalli and Gilmer 1989			sequences	I	Kiørboe 2013	2	Zooglider
Animalia Mollusca Subphylum Gastropoda Heterobranchia Superorder Pteropoda		Animalia	Mollusca	Subphylum	Gastropoda	Heterobranchia	Superorder	Pteropoda			nd			nd			nd			nd		nd			No	Lalli and Gilmer 1989			sequences	I	Kiørboe 2013	2	Zooglider
Animalia Mollusca Subphylum Gastropoda Heterobranchia Superorder Pteropoda Cavoliniidae Cuvierina Cuvierina pacifica	Cuvierina pacifica	Animalia	Mollusca	Subphylum	Gastropoda	Heterobranchia	Superorder	Pteropoda	Cavoliniidae	Cuvierina	6.6	Janssen 2005	mm	8.8	Janssen 2005	mm	Omnivore	Lalli and Gilmer 1989		Ambush	Lalli and Gilmer 1989	Broadcast	Lalli and Gilmer 1989		No	Lalli and Gilmer 1989			sequences	I	Kiørboe 2013	2	Zooglider
Animalia Mollusca Subphylum Gastropoda Heterobranchia Superorder Pteropoda Cavoliniidae Diacria Diacria major	Diacria major	Animalia	Mollusca	Subphylum	Gastropoda	Heterobranchia	Superorder	Pteropoda	Cavoliniidae	Diacria	nd			nd			Omnivore	Lalli and Gilmer 1989			Lalli and Gilmer 1989	Broadcast	Lalli and Gilmer 1989		No	Lalli and Gilmer 1989			sequences	I	Kiørboe 2013	2	Zooglider
Animalia Mollusca Subphylum Gastropoda Heterobranchia Superorder Pteropoda Cavoliniidae Telodiacria Telodiacria danae	Telodiacria danae	Animalia	Mollusca	Subphylum	Gastropoda	Heterobranchia	Superorder	Pteropoda	Cavoliniidae	Telodiacria	1.6	Rampal 2017	mm	1.9	Rampal 2017	mm	Omnivore	Lalli and Gilmer 1989		Ambush	Lalli and Gilmer 1989	Broadcast	Lalli and Gilmer 1989		No	Lalli and Gilmer 1989			sequences	I	Kiørboe 2013	2	Zooglider
Animalia Mollusca Subphylum Gastropoda Heterobranchia Superorder Pteropoda Cliidae Clio Clio cuspidata	Clio cuspidata	Animalia	Mollusca	Subphylum	Gastropoda	Heterobranchia	Superorder	Pteropoda	Cliidae	Clio	NA			30	van der Spoel et al. 1997	mm	Carnivore	Lalli and Gilmer 1989		Cruise	Lalli and Gilmer 1989	Broadcast	Lalli and Gilmer 1989		No	Lalli and Gilmer 1989			sequences	I	Kiørboe 2013	2	Zooglider
Animalia Mollusca Subphylum Gastropoda Heterobranchia Superorder Pteropoda Cliidae Clio Clio pyramidata	Clio pyramidata	Animalia	Mollusca	Subphylum	Gastropoda	Heterobranchia	Superorder	Pteropoda	Cliidae	Clio	NA			10	Wrobel and Mills 1998	mm	Carnivore	Lalli and Gilmer 1989		Cruise	Lalli and Gilmer 1989	Broadcast	Lalli and Gilmer 1989		No	Lalli and Gilmer 1989			sequences	I	Kiørboe 2013	2	Zooglider
Animalia Mollusca Subphylum Gastropoda Heterobranchia Superorder Pteropoda Cliidae Clio Clio recurva	Clio recurva	Animalia	Mollusca	Subphylum	Gastropoda	Heterobranchia	Superorder	Pteropoda	Cliidae	Clio	NA			30	van der Spoel et al. 1997	mm	Carnivore	Lalli and Gilmer 1989		Cruise	Lalli and Gilmer 1989	Brooding	Lalli and Gilmer 1989		No	Lalli and Gilmer 1989			sequences	I	Kiørboe 2013	2	Zooglider
Animalia Mollusca Subphylum Gastropoda Heterobranchia Superorder Pteropoda Clionidae Clione		Animalia	Mollusca	Subphylum	Gastropoda	Heterobranchia	Superorder	Pteropoda	Clionidae	Clione	nd			nd			Carnivore	Lalli and Gilmer 1989		Cruise	Lalli and Gilmer 1989	Broadcast	Lalli and Gilmer 1989		No	Lalli and Gilmer 1989			sequences	I	Kiørboe 2013	2	Zooglider
Animalia Mollusca Subphylum Gastropoda Heterobranchia Superorder Pteropoda Clionidae Clione Clione limacina	Clione limacina	Animalia	Mollusca	Subphylum	Gastropoda	Heterobranchia	Superorder	Pteropoda	Clionidae	Clione	NA			80	Wrobel and Mills 1998	mm	Carnivore	Lalli and Gilmer 1989		Cruise	Lalli and Gilmer 1989	Broadcast	Lalli and Gilmer 1989		No	Lalli and Gilmer 1989			sequences	I	Kiørboe 2013	2	Zooglider
Animalia Mollusca Subphylum Gastropoda Heterobranchia Superorder Pteropoda Clionidae Clione Clione okhotensis	Clione okhotensis	Animalia	Mollusca	Subphylum	Gastropoda	Heterobranchia	Superorder	Pteropoda	Clionidae	Clione	NA			8	Yamazaki and Kuwahara 2017	mm	Carnivore	Lalli and Gilmer 1989		Cruise	Lalli and Gilmer 1989	Broadcast	Lalli and Gilmer 1989		No	Lalli and Gilmer 1989			sequences	I	Kiørboe 2013	2	Zooglider	yes
Animalia Mollusca Subphylum Gastropoda Heterobranchia Superorder Pteropoda Clionidae Thliptodon Thliptodon diaphanus	Thliptodon diaphanus	Animalia	Mollusca	Subphylum	Gastropoda	Heterobranchia	Superorder	Pteropoda	Clionidae	Thliptodon	nd			nd			Carnivore	Lalli and Gilmer 1989		Cruise	Lalli and Gilmer 1989	Broadcast	Lalli and Gilmer 1989		No	Lalli and Gilmer 1989			sequences	I	Kiørboe 2013	2	Zooglider
Animalia Mollusca Subphylum Gastropoda Heterobranchia Superorder Pteropoda Creseidae		Animalia	Mollusca	Subphylum	Gastropoda	Heterobranchia	Superorder	Pteropoda	Creseidae		nd			nd			Omnivore	Lalli and Gilmer 1989		Ambush	Lalli and Gilmer 1989	Broadcast	Lalli and Gilmer 1989		No	Lalli and Gilmer 1989			sequences	I	Kiørboe 2013	2	Zooglider
Animalia Mollusca Subphylum Gastropoda Heterobranchia Superorder Pteropoda Creseidae Boasia Boasia chierchiae	Boasia chierchiae	Animalia	Mollusca	Subphylum	Gastropoda	Heterobranchia	Superorder	Pteropoda	Creseidae	Boasia	2	Rampal 2017	mm	3.5	Rampal 2017	mm	Omnivore	Lalli and Gilmer 1989		Ambush	Lalli and Gilmer 1989	Broadcast	Lalli and Gilmer 1989		No	Lalli and Gilmer 1989			sequences	I	Kiørboe 2013	2	Zooglider
Animalia Mollusca Subphylum Gastropoda Heterobranchia Superorder Pteropoda Creseidae Creseis		Animalia	Mollusca	Subphylum	Gastropoda	Heterobranchia	Superorder	Pteropoda	Creseidae	Creseis	nd			nd			Omnivore	Lalli and Gilmer 1989		Ambush	Lalli and Gilmer 1989	Broadcast	Lalli and Gilmer 1989		No	Lalli and Gilmer 1989			sequences	I	Kiørboe 2013	2	Zooglider
Animalia Mollusca Subphylum Gastropoda Heterobranchia Superorder Pteropoda Creseidae Creseis Creseis acicula	Creseis acicula	Animalia	Mollusca	Subphylum	Gastropoda	Heterobranchia	Superorder	Pteropoda	Creseidae	Creseis	NA			0.6	van der Spoel et al. 1997	mm	Omnivore	Lalli and Gilmer 1989		Ambush	Lalli and Gilmer 1989	Broadcast	Lalli and Gilmer 1989		No	Lalli and Gilmer 1989			sequences	I	Kiørboe 2013	2	Zooglider
Animalia Mollusca Subphylum Gastropoda Heterobranchia Superorder Pteropoda Creseidae Hyalocylis		Animalia	Mollusca	Subphylum	Gastropoda	Heterobranchia	Superorder	Pteropoda	Creseidae	Hyalocylis	nd			nd			Omnivore	Lalli and Gilmer 1989		Ambush	Lalli and Gilmer 1989	Broadcast	Lalli and Gilmer 1989		No	Lalli and Gilmer 1989			sequences	I	Kiørboe 2013	2	Zooglider
Animalia Mollusca Subphylum Gastropoda Heterobranchia Superorder Pteropoda Creseidae Hyalocylis Hyalocylis striata	Hyalocylis striata	Animalia	Mollusca	Subphylum	Gastropoda	Heterobranchia	Superorder	Pteropoda	Creseidae	Hyalocylis	NA			0.8	van der Spoel et al. 1997	mm	Omnivore	Lalli and Gilmer 1989		Ambush	Lalli and Gilmer 1989	Broadcast	Lalli and Gilmer 1989		No	Lalli and Gilmer 1989			sequences	I	Kiørboe 2013	2	Zooglider
Animalia Mollusca Subphylum Gastropoda Heterobranchia Superorder Pteropoda Creseidae Styliola Styliola subula	Styliola subula	Animalia	Mollusca	Subphylum	Gastropoda	Heterobranchia	Superorder	Pteropoda	Creseidae	Styliola	NA			13	van der Spoel et al. 1997	mm	Omnivore	Lalli and Gilmer 1989		Ambush	Lalli and Gilmer 1989	Broadcast	Lalli and Gilmer 1989		No	Lalli and Gilmer 1989			sequences	I	Kiørboe 2013	2	Zooglider
Animalia Mollusca Subphylum Gastropoda Heterobranchia Superorder Pteropoda Cuvierinidae Cuvierina Cuvierina columnella	Cuvierina columnella	Animalia	Mollusca	Subphylum	Gastropoda	Heterobranchia	Superorder	Pteropoda	Cuvierinidae	Cuvierina	nd			nd			Omnivore	Lalli and Gilmer 1989		Ambush	Lalli and Gilmer 1989	Broadcast	Lalli and Gilmer 1989		No	Lalli and Gilmer 1989			sequences	I	Kiørboe 2013	2	Zooglider
Animalia Mollusca Subphylum Gastropoda Heterobranchia Superorder Pteropoda Cymbuliidae Corolla Corolla spectabilis	Corolla spectabilis	Animalia	Mollusca	Subphylum	Gastropoda	Heterobranchia	Superorder	Pteropoda	Cymbuliidae	Corolla	NA			51	Tryon 1871	mm	Omnivore	Lalli and Gilmer 1989		Ambush	Lalli and Gilmer 1989	Broadcast	Lalli and Gilmer 1989		No	Lalli and Gilmer 1989			sequences	I	Kiørboe 2013	2	Zooglider
Animalia Mollusca Subphylum Gastropoda Heterobranchia Superorder Pteropoda Cymbuliidae Gleba Gleba cordata	Gleba cordata	Animalia	Mollusca	Subphylum	Gastropoda	Heterobranchia	Superorder	Pteropoda	Cymbuliidae	Gleba	nd			nd			Omnivore	Lalli and Gilmer 1989		Ambush	Lalli and Gilmer 1989	Broadcast	Lalli and Gilmer 1989		No	Lalli and Gilmer 1989			sequences	I	Kiørboe 2013	2	Zooglider
Animalia Mollusca Subphylum Gastropoda Heterobranchia Superorder Pteropoda Limacinidae Heliconoides Heliconoides inflatus	Heliconoides inflatus	Animalia	Mollusca	Subphylum	Gastropoda	Heterobranchia	Superorder	Pteropoda	Limacinidae	Heliconoides	NA			1.5	van der Spoel et al. 1997	mm	Omnivore	Lalli and Gilmer 1989		Ambush	Lalli and Gilmer 1989	Broadcast	Lalli and Gilmer 1989		No	Lalli and Gilmer 1989			sequences	I	Kiørboe 2013	2	Zooglider
Animalia Mollusca Subphylum Gastropoda Heterobranchia Superorder Pteropoda Limacinidae Limacina		Animalia	Mollusca	Subphylum	Gastropoda	Heterobranchia	Superorder	Pteropoda	Limacinidae	Limacina	nd			nd			Omnivore	Lalli and Gilmer 1989		Ambush	Lalli and Gilmer 1989	Broadcast	Lalli and Gilmer 1989		No	Lalli and Gilmer 1989			sequences	I	Kiørboe 2013	2	Zooglider
Animalia Mollusca Subphylum Gastropoda Heterobranchia Superorder Pteropoda Limacinidae Limacina Limacina bulimoides	Limacina bulimoides	Animalia	Mollusca	Subphylum	Gastropoda	Heterobranchia	Superorder	Pteropoda	Limacinidae	Limacina	NA			2	van der Spoel et al. 1997	mm	Omnivore	Lalli and Gilmer 1989		Ambush	Lalli and Gilmer 1989	Broadcast	Lalli and Gilmer 1989		No	Lalli and Gilmer 1989			sequences	I	Kiørboe 2013	2	Zooglider
Animalia Mollusca Subphylum Gastropoda Heterobranchia Superorder Pteropoda Limacinidae Limacina Limacina helicina	Limacina helicina	Animalia	Mollusca	Subphylum	Gastropoda	Heterobranchia	Superorder	Pteropoda	Limacinidae	Limacina	6	Lalli and Gilmer 1989	mm	10	Lalli and Gilmer 1989	mm	Omnivore	Lalli and Gilmer 1989		Ambush	Lalli and Gilmer 1989	Broadcast	Lalli and Gilmer 1989		No	Lalli and Gilmer 1989			sequences	I	Kiørboe 2013	2	Zooglider
Animalia Mollusca Subphylum Gastropoda Heterobranchia Superorder Pteropoda Limacinidae Limacina Limacina trochiformis	Limacina trochiformis	Animalia	Mollusca	Subphylum	Gastropoda	Heterobranchia	Superorder	Pteropoda	Limacinidae	Limacina	NA			1	van der Spoel et al. 1997	mm	Omnivore	Lalli and Gilmer 1989		Ambush	Lalli and Gilmer 1989	Broadcast	Lalli and Gilmer 1989		No	Lalli and Gilmer 1989			sequences	I	Kiørboe 2013	2	Zooglider
Animalia Mollusca Subphylum Gastropoda Heterobranchia Superorder Pteropoda Notobranchaeidae Notobranchaea Notobranchaea macdonaldi	Notobranchaea macdonaldi	Animalia	Mollusca	Subphylum	Gastropoda	Heterobranchia	Superorder	Pteropoda	Notobranchaeidae	Notobranchaea	NA			1	van der Spoel et al. 1997	mm	Carnivore	Lalli and Gilmer 1989		Cruise	Lalli and Gilmer 1989	Broadcast	Lalli and Gilmer 1989		No	Lalli and Gilmer 1989			sequences	I	Kiørboe 2013	2	Zooglider
Animalia Mollusca Subphylum Gastropoda Heterobranchia Superorder Pteropoda Peraclidae Peracle Peracle reticulata	Peracle reticulata	Animalia	Mollusca	Subphylum	Gastropoda	Heterobranchia	Superorder	Pteropoda	Peraclidae	Peracle	NA			6	van der Spoel et al. 1997	mm	Omnivore	Lalli and Gilmer 1989		Ambush	Lalli and Gilmer 1989	Broadcast	Lalli and Gilmer 1989		No	Lalli and Gilmer 1989			sequences	I	Kiørboe 2013	2	Zooglider
Animalia Mollusca Subphylum Gastropoda Heterobranchia Superorder Pteropoda Pneumodermatidae Pneumodermopsis Pneumodermopsis macrochira	Pneumodermopsis macrochira	Animalia	Mollusca	Subphylum	Gastropoda	Heterobranchia	Superorder	Pteropoda	Pneumodermatidae	Pneumodermopsis	nd			nd			Omnivore	Lalli and Gilmer 1989		Cruise	Lalli and Gilmer 1989	Broadcast	Lalli and Gilmer 1989		No	Lalli and Gilmer 1989			sequences	I	Kiørboe 2013	2	Zooglider
Animalia Mollusca Subphylum Gastropoda Heterobranchia Superorder Runcinida Runcinidae Runcina Runcina coronata	Runcina coronata	Animalia	Mollusca	Subphylum	Gastropoda	Heterobranchia	Superorder	Runcinida	Runcinidae	Runcina	nd			nd			nd			nd		nd			nd				sequences	I	Kiørboe 2013	2	Zooglider
Animalia Nemertea Subphylum		Animalia	Nemertea	Subphylum							nd			nd			Carnivore	Mcdermott and Roe 1985		nd	Mcdermott and Roe 1985	Broadcast	Norenburg and Stricker 2001		No	Norenburg and Stricker 2001			sequences	G	Kiørboe 2013	1	Zooglider
Animalia Nemertea Subphylum Hoplonemertea Subclass Superorder Monostilifera		Animalia	Nemertea	Subphylum	Hoplonemertea	Subclass	Superorder	Monostilifera			nd			nd			Carnivore	Mcdermott and Roe 1985		nd	Mcdermott and Roe 1985	Broadcast	Norenburg and Stricker 2001		No	Norenburg and Stricker 2001			sequences	G	Kiørboe 2013	1	Zooglider
Animalia Nemertea Subphylum Hoplonemertea Subclass Superorder Polystilifera Drepanophoridae Gibsonnemertes Gibsonnemertes spectabilis	Gibsonnemertes spectabilis	Animalia	Nemertea	Subphylum	Hoplonemertea	Subclass	Superorder	Polystilifera	Drepanophoridae	Gibsonnemertes	nd			nd			Carnivore	Mcdermott and Roe 1985		NA	Mcdermott and Roe 1985	Broadcast	Norenburg and Stricker 2001		No	Norenburg and Stricker 2001			sequences	G	Kiørboe 2013	1	Zooglider
Animalia Nemertea Subphylum Hoplonemertea Subclass Superorder Polystilifera Protopelagonemertidae Protopelagonemertes Protopelagonemertes beebei	Protopelagonemertes beebei	Animalia	Nemertea	Subphylum	Hoplonemertea	Subclass	Superorder	Polystilifera	Protopelagonemertidae	Protopelagonemertes	NA			NA			Carnivore	Mcdermott and Roe 1985		NA	Mcdermott and Roe 1985	Broadcast	Norenburg and Stricker 2001		No	Norenburg and Stricker 2001			sequences	G	Kiørboe 2013	1	Zooglider
Animalia Nemertea Subphylum Palaeonemertea Subclass Superorder Order Cephalotrichidae Cephalothrix Cephalothrix major	Cephalothrix major	Animalia	Nemertea	Subphylum	Palaeonemertea	Subclass	Superorder	Order	Cephalotrichidae	Cephalothrix	nd			nd			Carnivore	Mcdermott and Roe 1985		NA	Mcdermott and Roe 1985	Broadcast	Norenburg and Stricker 2001		No	Norenburg and Stricker 2001			sequences	G	Kiørboe 2013	1	Zooglider
Animalia Nemertea Subphylum Palaeonemertea Subclass Superorder Order Cephalotrichidae Cephalothrix Cephalothrix spiralis	Cephalothrix spiralis	Animalia	Nemertea	Subphylum	Palaeonemertea	Subclass	Superorder	Order	Cephalotrichidae	Cephalothrix	nd			nd			Carnivore	Mcdermott and Roe 1985		NA	Mcdermott and Roe 1985	Broadcast	Norenburg and Stricker 2001		No	Norenburg and Stricker 2001			sequences	G	Kiørboe 2013	1	Zooglider
Animalia Nemertea Subphylum Pilidiophora Subclass Superorder Heteronemertea Lineidae Cerebratulus Cerebratulus lacteus	Cerebratulus lacteus	Animalia	Nemertea	Subphylum	Pilidiophora	Subclass	Superorder	Heteronemertea	Lineidae	Cerebratulus	nd			nd			Carnivore	Mcdermott and Roe 1985		NA	Mcdermott and Roe 1985	Broadcast	Norenburg and Stricker 2001		No	Norenburg and Stricker 2001			sequences	G	Kiørboe 2013	1	Zooglider
Animalia Platyhelminthes Rhabditophora		Animalia	Platyhelminthes	Rhabditophora							nd			nd																		1	Zooglider
Animalia Platyhelminthes Rhabditophora Class Subclass Superorder Polycladida Boniniidae Boninia Boninia divae	Boninia divae	Animalia	Platyhelminthes	Rhabditophora	Class	Subclass	Superorder	Polycladida	Boniniidae	Boninia	NA			NA			NA			NA		NA			NA				sequences	NA	Kiørboe 2013	1	Zooglider
Animalia Platyhelminthes Rhabditophora Monogenea Monopisthocotylea Superorder Capsalidea Capsalidae Neobenedenia Neobenedenia melleni	Neobenedenia melleni	Animalia	Platyhelminthes	Rhabditophora	Monogenea	Monopisthocotylea	Superorder	Capsalidea	Capsalidae	Neobenedenia	nd			nd																		1	Zooglider
Infrakingdom Arthropoda Multicrustacea Malacostraca Infraclass Eucarida Superfamily Subfamily Subgenus	Subgenus		Infrakingdom	Arthropoda	Multicrustacea	Malacostraca	Infraclass	Eucarida	Superfamily	Subfamily	nd			nd			nd			nd		nd			No	Omori 1975			sequences	NG	Kiørboe 2013	2	Zooglider
Infrakingdom Arthropoda Multicrustacea Malacostraca Infraclass Peracarida Platysceloidea Subfamily Subgenus	Subgenus		Infrakingdom	Arthropoda	Multicrustacea	Malacostraca	Infraclass	Peracarida	Platysceloidea	Subfamily	nd			nd			Carnivore	Laval 1980		Parasitoid	Laval 1980	Brooding	Johnson et al. 2001		No	Johnson et al. 2001			sequences	NG	Kiørboe 2013	2	Zooglider
